# Supplementary material for: Bis(4-fluoro­benz­yl)bis­(4-phenyl-5-sulfanyl­idene-4,5-dihydro-1,3,4-thio­diazole-2-thiol­ato)tin(IV)
Source: Acta Crystallogr Sect E Struct Rep Online. 2011 Dec 23;68(Pt 1):m83. doi: 10.1107/S1600536811054274 (PMC3254343; doi:10.1107/S1600536811054274)
Supplement: Supplementary file 1 [file e-68-00m83-sup1.cif]

##############################################################################
#                                                                            #
# This CIF contains the data in a paper accepted for publication in          #
# Acta Crystallographica Section E. It conforms to the requirements of       #
# Notes for Authors for Acta Crystallographica Section E, and has been       #
# peer reviewed under the auspices of the IUCr Commission on Journals.       #
#                                                                            #
# Full details of the Crystallographic Information File format               #
# are given in the paper "The Crystallographic Information File (CIF):       #
# a New Standard Archive File for Crystallography" by S. R. Hall, F. H.      #
# Allen and I. D. Brown [Acta Cryst. (1991), A47, 655-685].                  #
#                                                                            #
# The current version of the core CIF dictionary is obtainable from          #
# ftp://ftp.iucr.org/pub/cif_core.dic.                                       #
#                                                                            #
# Software is freely available for graphical display of the structure(s)     #
# in this CIF. For information consult the CIF software page                 #
# http://www.iucr.org/resources/cif/software.                                #
#                                                                            #
# This file may be used for bona fide research purposes within the           #
# scientific community so long as proper attribution is given to the journal # 
# article from which it was obtained.                                        #
#                                                                            #
##############################################################################
data_I
_audit_creation_method     SHELXL-97
_chemical_name_systematic
;
Bis(4-fluorobenzyl)bis(4-phenyl-5-sulfanylidene-4,5-dihydro-1,3,4-
thiodiazole-2-thiolato)tin(IV)
;
_chemical_name_common     ?
_chemical_formula_moiety     ?
_chemical_formula_sum     'C30 H22 F2 N4 S6 Sn'
_chemical_formula_iupac     '[Sn (C7 H6 F)2 (C8 H5 N2 S3)2]'
_chemical_formula_weight     787.57
_chemical_melting_point     ?
_symmetry_cell_setting     triclinic
_symmetry_space_group_name_H-M     'P -1'
loop_
    _symmetry_equiv_pos_as_xyz
    'x, y, z'
    '-x, -y, -z'
_cell_length_a     10.8560(10)
_cell_length_b     12.5901(13)
_cell_length_c     13.3741(15)
_cell_angle_alpha     80.278(2)
_cell_angle_beta     66.6860(10)
_cell_angle_gamma     77.9180(10)
_cell_volume     1634.0(3)
_cell_formula_units_Z     2
_cell_measurement_reflns_used     1083
_cell_measurement_theta_min     2.464
_cell_measurement_theta_max     25.197
_cell_measurement_temperature     298(2)
_exptl_crystal_description     block
_exptl_crystal_colour     colorless
_exptl_crystal_size_max     0.10
_exptl_crystal_size_mid     0.08
_exptl_crystal_size_min     0.05
_exptl_crystal_density_diffrn     1.601
_exptl_crystal_density_meas     ?
_exptl_crystal_density_method     'not measured'
_exptl_crystal_F_000     788
_exptl_absorpt_coefficient_mu     1.205
_exptl_absorpt_correction_type     multi-scan
_exptl_absorpt_process_details     '(SADABS; Sheldrick, 1996)'
_exptl_absorpt_correction_T_min     0.8890
_exptl_absorpt_correction_T_max     0.9422
_exptl_special_details
;
;
_diffrn_ambient_temperature     298(2)
_diffrn_radiation_type     MoK\a
_diffrn_radiation_wavelength     0.71073
_diffrn_radiation_source     'fine-focus sealed tube'
_diffrn_radiation_monochromator     graphite
_diffrn_measurement_device_type     'Siemens SMART CCD area-detector'
_diffrn_measurement_method     'phi and omega scans'
_diffrn_detector_area_resol_mean     ?
_diffrn_reflns_number     8703
_diffrn_reflns_av_R_equivalents     0.0682
_diffrn_reflns_av_sigmaI/netI     0.1919
_diffrn_reflns_theta_min     1.66
_diffrn_reflns_theta_max     25.02
_diffrn_reflns_theta_full     25.02
_diffrn_measured_fraction_theta_max     0.990
_diffrn_measured_fraction_theta_full     0.990
_diffrn_reflns_limit_h_min     -12
_diffrn_reflns_limit_h_max     12
_diffrn_reflns_limit_k_min     -11
_diffrn_reflns_limit_k_max     14
_diffrn_reflns_limit_l_min     -12
_diffrn_reflns_limit_l_max     15
_diffrn_standards_number     ?
_diffrn_standards_interval_count     ?
_diffrn_standards_interval_time     ?
_diffrn_standards_decay_%     ?
_refine_special_details
;
Refinement of <i>F</i>^2^ against ALL reflections. The weighted <i>R</i>-factor
<i>wR</i> and goodness of fit <i>S</i> are based on <i>F</i>^2^, conventional
<i>R</i>-factors <i>R</i> are based on <i>F</i>, with <i>F</i> set to zero for
negative <i>F</i>^2^. The threshold expression of <i>F</i>^2^ >
\s(<i>F</i>^2^) is used only for calculating <i>R</i>-factors(gt) <i>etc</i>.
and is not relevant to the choice of reflections for refinement.
<i>R</i>-factors based on <i>F</i>^2^ are statistically about twice as large
as those based on <i>F</i>, and <i>R</i>- factors based on ALL data will be
even larger.
;
_reflns_number_total     5687
_reflns_number_gt     2469
_reflns_threshold_expression     I>2sigma(I)
_refine_ls_structure_factor_coef     Fsqd
_refine_ls_matrix_type     full
_refine_ls_R_factor_all     0.1533
_refine_ls_R_factor_gt     0.0598
_refine_ls_wR_factor_gt     0.0830
_refine_ls_wR_factor_ref     0.1020
_refine_ls_goodness_of_fit_ref     0.833
_refine_ls_restrained_S_all     0.833
_refine_ls_number_reflns     5687
_refine_ls_number_parameters     388
_refine_ls_number_restraints     6
_refine_ls_hydrogen_treatment     constr
_refine_ls_weighting_scheme     calc
_refine_ls_weighting_details
         'calc w=1/[\s^2^(Fo^2^)+(0.0195P)^2^+0.0000P] where P=(Fo^2^+2Fc^2^)/3'
_atom_sites_solution_hydrogens     geom
_atom_sites_solution_primary     direct
_atom_sites_solution_secondary     difmap
_refine_ls_shift/su_max     0.000
_refine_ls_shift/su_mean     0.000
_refine_diff_density_max     0.525
_refine_diff_density_min     -0.570
_refine_ls_extinction_method     none
_refine_ls_extinction_coef     ?
loop_
    _atom_type_symbol
    _atom_type_description
    _atom_type_scat_dispersion_real
    _atom_type_scat_dispersion_imag
    _atom_type_scat_source
    'C' 'C' 0.0033 0.0016
                         'International Tables Vol C Tables 4.2.6.8 and 6.1.1.4'
    'H' 'H' 0.0000 0.0000
                         'International Tables Vol C Tables 4.2.6.8 and 6.1.1.4'
    'N' 'N' 0.0061 0.0033
                         'International Tables Vol C Tables 4.2.6.8 and 6.1.1.4'
    'S' 'S' 0.1246 0.1234
                         'International Tables Vol C Tables 4.2.6.8 and 6.1.1.4'
    'F' 'F' 0.0171 0.0103
                         'International Tables Vol C Tables 4.2.6.8 and 6.1.1.4'
    'Sn' 'Sn' -0.6537 1.4246
                         'International Tables Vol C Tables 4.2.6.8 and 6.1.1.4'
_computing_data_collection     'SMART (Siemens, 1996)'
_computing_cell_refinement     'SAINT (Siemens, 1996)'
_computing_data_reduction     'SAINT (Siemens, 1996)'
_computing_structure_solution     'SHELXS97 (Sheldrick, 2008)'
_computing_structure_refinement     'SHELXL97 (Sheldrick, 2008)'
_computing_molecular_graphics     'SHELXTL (Sheldrick, 2008)'
_computing_publication_material     'SHELXTL (Sheldrick, 2008)'
loop_
    _atom_site_type_symbol
    _atom_site_label
    _atom_site_fract_x
    _atom_site_fract_y
    _atom_site_fract_z
    _atom_site_U_iso_or_equiv
    _atom_site_adp_type
    _atom_site_calc_flag
    _atom_site_refinement_flags
    _atom_site_occupancy
    _atom_site_symmetry_multiplicity
    _atom_site_disorder_assembly
    _atom_site_disorder_group
    Sn Sn1 0.62742(6) 0.71890(5) 0.14274(5) 0.0496(2) Uani d . 1 1 . .
    F F1 0.1254(5) 1.1462(5) 0.2820(4) 0.113(2) Uani d . 1 1 . .
    F F2 0.8752(6) 0.4276(5) -0.2743(5) 0.131(3) Uani d . 1 1 . .
    N N1 0.5853(6) 0.5138(6) 0.2456(5) 0.0511(18) Uani d . 1 1 . .
    N N2 0.5920(6) 0.4179(6) 0.3132(5) 0.0579(19) Uani d . 1 1 . .
    N N3 0.7364(6) 0.8976(6) 0.1249(5) 0.0514(19) Uani d . 1 1 . .
    N N4 0.7996(6) 0.9668(6) 0.1511(5) 0.0524(18) Uani d . 1 1 . .
    S S1 0.4427(2) 0.3901(2) 0.2215(2) 0.0792(8) Uani d . 1 1 . .
    S S2 0.4857(2) 0.6158(2) 0.09849(18) 0.0676(7) Uani d . 1 1 . .
    S S3 0.4882(3) 0.2311(2) 0.4009(2) 0.0913(9) Uani d . 1 1 . .
    S S4 0.7446(3) 1.0676(2) -0.00804(19) 0.0741(8) Uani d . 1 1 . .
    S S5 0.6124(2) 0.87078(18) 0.00113(17) 0.0572(7) Uani d . 1 1 . .
    S S6 0.8989(3) 1.1587(2) 0.0923(2) 0.0930(9) Uani d . 1 1 . .
    C C1 0.5097(8) 0.5101(8) 0.1911(7) 0.060(3) Uani d . 1 1 . .
    C C2 0.5175(8) 0.3428(7) 0.3176(7) 0.060(3) Uani d . 1 1 . .
    C C3 0.6751(8) 0.4109(8) 0.3786(7) 0.053(2) Uani d . 1 1 . .
    C C4 0.6719(9) 0.5004(8) 0.4251(7) 0.071(3) Uani d . 1 1 . .
    H H4 0.6169 0.5659 0.4168 0.085 Uiso calc R 1 1 . .
    C C5 0.7523(9) 0.4908(10) 0.4845(7) 0.087(3) Uani d . 1 1 . .
    H H5 0.7510 0.5507 0.5174 0.104 Uiso calc R 1 1 . .
    C C6 0.8326(10) 0.3970(11) 0.4961(8) 0.090(4) Uani d . 1 1 . .
    H H6 0.8855 0.3917 0.5375 0.108 Uiso calc R 1 1 . .
    C C7 0.8366(10) 0.3092(10) 0.4468(9) 0.090(4) Uani d . 1 1 . .
    H H7 0.8921 0.2441 0.4554 0.108 Uiso calc R 1 1 . .
    C C8 0.7601(9) 0.3155(8) 0.3850(7) 0.076(3) Uani d . 1 1 . .
    H H8 0.7659 0.2569 0.3485 0.091 Uiso calc R 1 1 . .
    C C9 0.6986(7) 0.9418(7) 0.0439(6) 0.050(2) Uani d . 1 1 . .
    C C10 0.8221(8) 1.0629(8) 0.0864(6) 0.058(3) Uani d . 1 1 . .
    C C11 0.8314(8) 0.9337(7) 0.2466(6) 0.049(2) Uani d D 1 1 . .
    C C12 0.8946(8) 0.8290(8) 0.2593(7) 0.067(3) Uani d D 1 1 . .
    H H12 0.9251 0.7835 0.2035 0.080 Uiso calc R 1 1 . .
    C C13 0.9119(9) 0.7929(8) 0.3567(8) 0.090(4) Uani d D 1 1 . .
    H H13 0.9538 0.7217 0.3670 0.108 Uiso calc R 1 1 . .
    C C14 0.8697(9) 0.8583(9) 0.4367(7) 0.081(3) Uani d D 1 1 . .
    H H14 0.8815 0.8320 0.5021 0.097 Uiso calc R 1 1 . .
    C C15 0.8087(9) 0.9644(8) 0.4233(7) 0.075(3) Uani d D 1 1 . .
    H H15 0.7829 1.0110 0.4776 0.090 Uiso calc R 1 1 . .
    C C16 0.7871(8) 0.9995(7) 0.3285(7) 0.066(3) Uani d D 1 1 . .
    H H16 0.7413 1.0695 0.3199 0.079 Uiso calc R 1 1 . .
    C C17 0.5000(7) 0.7694(7) 0.2992(6) 0.066(3) Uani d . 1 1 . .
    H H17A 0.4513 0.7106 0.3428 0.079 Uiso calc R 1 1 . .
    H H17B 0.5559 0.7834 0.3355 0.079 Uiso calc R 1 1 . .
    C C18 0.4001(8) 0.8690(7) 0.2947(6) 0.048(2) Uani d . 1 1 . .
    C C19 0.4254(8) 0.9709(9) 0.3001(6) 0.060(3) Uani d . 1 1 . .
    H H19 0.5040 0.9766 0.3096 0.072 Uiso calc R 1 1 . .
    C C20 0.3345(11) 1.0652(8) 0.2915(7) 0.074(3) Uani d . 1 1 . .
    H H20 0.3533 1.1337 0.2922 0.089 Uiso calc R 1 1 . .
    C C21 0.2189(11) 1.0542(9) 0.2823(7) 0.071(3) Uani d . 1 1 . .
    C C22 0.1870(9) 0.9558(10) 0.2815(7) 0.072(3) Uani d . 1 1 . .
    H H22 0.1040 0.9506 0.2791 0.086 Uiso calc R 1 1 . .
    C C23 0.2798(9) 0.8647(8) 0.2844(6) 0.060(3) Uani d . 1 1 . .
    H H23 0.2612 0.7974 0.2793 0.072 Uiso calc R 1 1 . .
    C C24 0.8311(6) 0.6359(6) 0.0774(6) 0.053(2) Uani d . 1 1 . .
    H H24A 0.8936 0.6882 0.0534 0.063 Uiso calc R 1 1 . .
    H H24B 0.8508 0.5843 0.1337 0.063 Uiso calc R 1 1 . .
    C C25 0.8501(7) 0.5773(8) -0.0164(7) 0.045(2) Uani d . 1 1 . .
    C C26 0.8832(7) 0.6322(8) -0.1193(8) 0.063(3) Uani d . 1 1 . .
    H H26 0.8991 0.7038 -0.1302 0.075 Uiso calc R 1 1 . .
    C C27 0.8930(9) 0.5809(9) -0.2076(8) 0.075(3) Uani d . 1 1 . .
    H H27 0.9151 0.6177 -0.2773 0.090 Uiso calc R 1 1 . .
    C C28 0.8696(9) 0.4764(11) -0.1896(9) 0.074(3) Uani d . 1 1 . .
    C C29 0.8407(7) 0.4194(8) -0.0905(9) 0.065(3) Uani d . 1 1 . .
    H H29 0.8276 0.3471 -0.0807 0.078 Uiso calc R 1 1 . .
    C C30 0.8313(7) 0.4705(8) -0.0046(7) 0.050(2) Uani d . 1 1 . .
    H H30 0.8115 0.4318 0.0641 0.060 Uiso calc R 1 1 . .
loop_
    _atom_site_aniso_label
    _atom_site_aniso_U_11
    _atom_site_aniso_U_22
    _atom_site_aniso_U_33
    _atom_site_aniso_U_12
    _atom_site_aniso_U_13
    _atom_site_aniso_U_23
    Sn1 0.0464(3) 0.0523(5) 0.0507(4) -0.0017(3) -0.0227(3) -0.0029(3)
    F1 0.125(5) 0.091(5) 0.086(4) 0.045(4) -0.031(4) -0.009(3)
    F2 0.132(5) 0.163(7) 0.117(5) 0.043(4) -0.065(4) -0.101(5)
    N1 0.044(4) 0.049(5) 0.058(5) -0.008(4) -0.016(4) -0.007(4)
    N2 0.066(5) 0.042(5) 0.073(5) -0.012(4) -0.035(4) 0.001(4)
    N3 0.053(4) 0.051(5) 0.048(5) -0.006(4) -0.016(4) -0.009(4)
    N4 0.057(4) 0.051(6) 0.053(5) -0.015(4) -0.021(4) -0.004(4)
    S1 0.0875(18) 0.065(2) 0.111(2) -0.0242(16) -0.0621(17) 0.0032(16)
    S2 0.0679(15) 0.072(2) 0.0793(18) -0.0174(14) -0.0469(14) 0.0075(14)
    S3 0.097(2) 0.066(2) 0.116(2) -0.0275(16) -0.0476(18) 0.0145(17)
    S4 0.1010(19) 0.064(2) 0.0703(17) -0.0276(16) -0.0475(16) 0.0165(14)
    S5 0.0689(15) 0.0533(17) 0.0574(15) -0.0083(13) -0.0358(13) 0.0028(12)
    S6 0.128(2) 0.078(2) 0.090(2) -0.0497(19) -0.0509(18) 0.0119(16)
    C1 0.045(5) 0.072(8) 0.062(6) -0.003(5) -0.022(5) -0.005(5)
    C2 0.057(6) 0.040(6) 0.087(7) -0.023(5) -0.025(5) -0.006(5)
    C3 0.048(5) 0.047(7) 0.053(6) -0.004(5) -0.010(5) -0.005(5)
    C4 0.077(7) 0.060(8) 0.074(7) 0.010(6) -0.033(6) -0.019(6)
    C5 0.071(7) 0.133(12) 0.075(7) -0.002(7) -0.044(6) -0.035(7)
    C6 0.077(8) 0.119(12) 0.080(8) 0.004(8) -0.046(7) -0.008(8)
    C7 0.082(8) 0.096(11) 0.097(9) 0.011(7) -0.052(7) -0.005(7)
    C8 0.073(7) 0.068(8) 0.082(7) 0.016(6) -0.035(6) -0.014(6)
    C9 0.055(5) 0.053(6) 0.037(5) -0.014(5) -0.010(4) -0.005(4)
    C10 0.054(5) 0.061(7) 0.054(6) -0.022(5) -0.016(5) 0.009(5)
    C11 0.044(5) 0.055(7) 0.051(6) -0.006(5) -0.022(5) -0.009(5)
    C12 0.068(6) 0.076(8) 0.061(7) 0.005(6) -0.031(5) -0.021(6)
    C13 0.101(9) 0.094(9) 0.072(8) 0.034(7) -0.050(7) -0.015(7)
    C14 0.091(8) 0.090(9) 0.050(7) 0.010(7) -0.032(6) 0.005(6)
    C15 0.103(8) 0.073(8) 0.056(7) -0.006(6) -0.037(6) -0.015(6)
    C16 0.078(7) 0.052(7) 0.066(7) 0.000(5) -0.030(6) -0.007(6)
    C17 0.053(5) 0.075(8) 0.065(6) -0.008(5) -0.025(5) 0.007(5)
    C18 0.050(6) 0.042(6) 0.040(5) -0.004(5) -0.008(4) -0.001(4)
    C19 0.057(6) 0.067(8) 0.053(6) -0.008(6) -0.017(5) -0.008(5)
    C20 0.091(8) 0.054(8) 0.063(7) -0.008(7) -0.014(6) -0.008(5)
    C21 0.078(8) 0.063(9) 0.056(6) 0.012(7) -0.022(6) 0.004(6)
    C22 0.055(6) 0.095(10) 0.069(7) 0.002(7) -0.028(5) -0.021(6)
    C23 0.048(6) 0.066(7) 0.059(6) -0.014(5) -0.014(5) 0.000(5)
    C24 0.033(5) 0.063(7) 0.063(6) -0.003(4) -0.020(4) -0.008(5)
    C25 0.035(5) 0.054(7) 0.045(6) 0.000(5) -0.014(5) -0.011(5)
    C26 0.054(6) 0.061(7) 0.068(7) 0.004(5) -0.018(6) -0.020(6)
    C27 0.075(7) 0.079(9) 0.065(7) 0.001(7) -0.024(6) -0.011(6)
    C28 0.058(7) 0.100(11) 0.070(8) 0.012(7) -0.028(6) -0.042(8)
    C29 0.041(5) 0.045(7) 0.107(9) 0.007(5) -0.022(6) -0.034(7)
    C30 0.051(5) 0.043(7) 0.050(6) 0.011(5) -0.019(5) -0.010(5)
_geom_special_details
;
All e.s.d.'s (except the e.s.d. in the dihedral angle between two l.s. planes)
are estimated using the full covariance matrix. The cell e.s.d.'s are taken
into account individually in the estimation of e.s.d.'s in distances, angles
and torsion angles; correlations between e.s.d.'s in cell parameters are only
used when they are defined by crystal symmetry. An approximate (isotropic)
treatment of cell e.s.d.'s is used for estimating e.s.d.'s involving l.s.
planes.
;
loop_
    _geom_bond_atom_site_label_1
    _geom_bond_atom_site_label_2
    _geom_bond_site_symmetry_2
    _geom_bond_distance
    _geom_bond_publ_flag
    Sn1 C17 . 2.118(7) y
    Sn1 C24 . 2.134(6) y
    Sn1 S5 . 2.482(2) y
    Sn1 S2 . 2.493(2) y
    F1 C21 . 1.372(10) ?
    F2 C28 . 1.352(10) ?
    N1 C1 . 1.307(9) ?
    N1 N2 . 1.388(8) ?
    N2 C2 . 1.347(9) ?
    N2 C3 . 1.467(10) ?
    N3 C9 . 1.305(8) ?
    N3 N4 . 1.376(8) ?
    N4 C10 . 1.370(9) ?
    N4 C11 . 1.426(8) ?
    S1 C1 . 1.731(9) ?
    S1 C2 . 1.741(9) ?
    S2 C1 . 1.711(9) ?
    S3 C2 . 1.642(8) ?
    S4 C9 . 1.711(8) ?
    S4 C10 . 1.761(8) ?
    S5 C9 . 1.717(8) ?
    S6 C10 . 1.631(9) ?
    C3 C4 . 1.364(11) ?
    C3 C8 . 1.365(10) ?
    C4 C5 . 1.370(11) ?
    C4 H4 . 0.9300 ?
    C5 C6 . 1.340(12) ?
    C5 H5 . 0.9300 ?
    C6 C7 . 1.364(13) ?
    C6 H6 . 0.9300 ?
    C7 C8 . 1.368(11) ?
    C7 H7 . 0.9300 ?
    C8 H8 . 0.9300 ?
    C11 C16 . 1.357(10) ?
    C11 C12 . 1.368(10) ?
    C12 C13 . 1.379(10) ?
    C12 H12 . 0.9300 ?
    C13 C14 . 1.336(11) ?
    C13 H13 . 0.9300 ?
    C14 C15 . 1.377(11) ?
    C14 H14 . 0.9300 ?
    C15 C16 . 1.365(10) ?
    C15 H15 . 0.9300 ?
    C16 H16 . 0.9300 ?
    C17 C18 . 1.486(10) ?
    C17 H17A . 0.9700 ?
    C17 H17B . 0.9700 ?
    C18 C23 . 1.379(10) ?
    C18 C19 . 1.387(10) ?
    C19 C20 . 1.395(11) ?
    C19 H19 . 0.9300 ?
    C20 C21 . 1.345(11) ?
    C20 H20 . 0.9300 ?
    C21 C22 . 1.356(12) ?
    C22 C23 . 1.366(11) ?
    C22 H22 . 0.9300 ?
    C23 H23 . 0.9300 ?
    C24 C25 . 1.485(10) ?
    C24 H24A . 0.9700 ?
    C24 H24B . 0.9700 ?
    C25 C26 . 1.375(10) ?
    C25 C30 . 1.375(10) ?
    C26 C27 . 1.397(11) ?
    C26 H26 . 0.9300 ?
    C27 C28 . 1.355(13) ?
    C27 H27 . 0.9300 ?
    C28 C29 . 1.348(12) ?
    C29 C30 . 1.368(11) ?
    C29 H29 . 0.9300 ?
    C30 H30 . 0.9300 ?
loop_
    _geom_angle_atom_site_label_1
    _geom_angle_atom_site_label_2
    _geom_angle_atom_site_label_3
    _geom_angle_site_symmetry_1
    _geom_angle_site_symmetry_3
    _geom_angle
    _geom_angle_publ_flag
    C17 Sn1 C24 . . 133.4(3) y
    C17 Sn1 S5 . . 109.1(2) y
    C24 Sn1 S5 . . 104.6(2) y
    C17 Sn1 S2 . . 103.5(2) y
    C24 Sn1 S2 . . 106.2(2) ?
    S5 Sn1 S2 . . 92.46(8) ?
    C1 N1 N2 . . 110.3(7) ?
    C2 N2 N1 . . 118.2(7) ?
    C2 N2 C3 . . 125.8(7) ?
    N1 N2 C3 . . 115.9(7) ?
    C9 N3 N4 . . 111.2(7) ?
    C10 N4 N3 . . 117.8(7) ?
    C10 N4 C11 . . 125.4(7) ?
    N3 N4 C11 . . 116.7(7) ?
    C1 S1 C2 . . 91.1(4) ?
    C1 S2 Sn1 . . 90.0(3) ?
    C9 S4 C10 . . 91.6(4) ?
    C9 S5 Sn1 . . 89.7(3) ?
    N1 C1 S2 . . 121.0(7) ?
    N1 C1 S1 . . 113.4(7) ?
    S2 C1 S1 . . 125.6(6) ?
    N2 C2 S3 . . 129.2(7) ?
    N2 C2 S1 . . 106.8(6) ?
    S3 C2 S1 . . 123.8(5) ?
    C4 C3 C8 . . 122.1(9) ?
    C4 C3 N2 . . 119.7(8) ?
    C8 C3 N2 . . 118.0(9) ?
    C3 C4 C5 . . 117.9(9) ?
    C3 C4 H4 . . 121.0 ?
    C5 C4 H4 . . 121.0 ?
    C6 C5 C4 . . 121.4(11) ?
    C6 C5 H5 . . 119.3 ?
    C4 C5 H5 . . 119.3 ?
    C5 C6 C7 . . 119.7(11) ?
    C5 C6 H6 . . 120.1 ?
    C7 C6 H6 . . 120.1 ?
    C6 C7 C8 . . 121.0(10) ?
    C6 C7 H7 . . 119.5 ?
    C8 C7 H7 . . 119.5 ?
    C3 C8 C7 . . 117.8(10) ?
    C3 C8 H8 . . 121.1 ?
    C7 C8 H8 . . 121.1 ?
    N3 C9 S4 . . 113.6(6) ?
    N3 C9 S5 . . 118.8(7) ?
    S4 C9 S5 . . 127.6(5) ?
    N4 C10 S6 . . 129.8(7) ?
    N4 C10 S4 . . 105.6(6) ?
    S6 C10 S4 . . 124.6(5) ?
    C16 C11 C12 . . 120.4(7) ?
    C16 C11 N4 . . 121.0(8) ?
    C12 C11 N4 . . 118.2(8) ?
    C11 C12 C13 . . 118.4(8) ?
    C11 C12 H12 . . 120.8 ?
    C13 C12 H12 . . 120.8 ?
    C14 C13 C12 . . 121.1(8) ?
    C14 C13 H13 . . 119.5 ?
    C12 C13 H13 . . 119.5 ?
    C13 C14 C15 . . 120.7(8) ?
    C13 C14 H14 . . 119.7 ?
    C15 C14 H14 . . 119.7 ?
    C16 C15 C14 . . 118.5(8) ?
    C16 C15 H15 . . 120.8 ?
    C14 C15 H15 . . 120.8 ?
    C11 C16 C15 . . 120.9(8) ?
    C11 C16 H16 . . 119.6 ?
    C15 C16 H16 . . 119.6 ?
    C18 C17 Sn1 . . 113.1(5) ?
    C18 C17 H17A . . 109.0 ?
    Sn1 C17 H17A . . 109.0 ?
    C18 C17 H17B . . 109.0 ?
    Sn1 C17 H17B . . 109.0 ?
    H17A C17 H17B . . 107.8 ?
    C23 C18 C19 . . 117.2(8) ?
    C23 C18 C17 . . 122.1(9) ?
    C19 C18 C17 . . 120.8(9) ?
    C18 C19 C20 . . 121.0(9) ?
    C18 C19 H19 . . 119.5 ?
    C20 C19 H19 . . 119.5 ?
    C21 C20 C19 . . 118.2(10) ?
    C21 C20 H20 . . 120.9 ?
    C19 C20 H20 . . 120.9 ?
    C20 C21 C22 . . 122.9(10) ?
    C20 C21 F1 . . 118.0(11) ?
    C22 C21 F1 . . 118.9(11) ?
    C21 C22 C23 . . 118.3(9) ?
    C21 C22 H22 . . 120.9 ?
    C23 C22 H22 . . 120.9 ?
    C22 C23 C18 . . 122.3(9) ?
    C22 C23 H23 . . 118.8 ?
    C18 C23 H23 . . 118.8 ?
    C25 C24 Sn1 . . 110.3(5) ?
    C25 C24 H24A . . 109.6 ?
    Sn1 C24 H24A . . 109.6 ?
    C25 C24 H24B . . 109.6 ?
    Sn1 C24 H24B . . 109.6 ?
    H24A C24 H24B . . 108.1 ?
    C26 C25 C30 . . 117.9(8) ?
    C26 C25 C24 . . 119.3(9) ?
    C30 C25 C24 . . 122.7(8) ?
    C25 C26 C27 . . 120.3(10) ?
    C25 C26 H26 . . 119.8 ?
    C27 C26 H26 . . 119.8 ?
    C28 C27 C26 . . 118.7(10) ?
    C28 C27 H27 . . 120.7 ?
    C26 C27 H27 . . 120.7 ?
    C29 C28 F2 . . 118.7(12) ?
    C29 C28 C27 . . 122.5(10) ?
    F2 C28 C27 . . 118.8(11) ?
    C28 C29 C30 . . 118.3(10) ?
    C28 C29 H29 . . 120.8 ?
    C30 C29 H29 . . 120.8 ?
    C29 C30 C25 . . 122.2(8) ?
    C29 C30 H30 . . 118.9 ?
    C25 C30 H30 . . 118.9 ?
data_global
_journal_date_recd_electronic     2011-12-02
_journal_date_accepted     2011-12-16
_journal_name_full     'Acta Crystallographica, Section E'
_journal_year     2012
_journal_volume     68
_journal_issue      1
_journal_page_first     m83
_journal_page_last     m83
_journal_paper_category     QM
_journal_paper_doi     10.1107/S1600536811054274
_journal_coeditor_code     HP2022
_publ_contact_author_name     'Pro. Suyuan Zeng'
_publ_contact_author_address
;
  College of Chemistry and Chemical Engineering
  Liaocheng University
  Shandong 252059
  People's Republic of China
;
_publ_contact_author_email     drzengsy@163.com
_publ_contact_author_fax     ?
_publ_contact_author_phone     '86 635 8230640'
_publ_section_title
;\
Bis(4-fluorobenzyl)bis(4-phenyl-5-sulfanylidene-4,5-dihydro-1,3,4-thiodiazole-\
2-thiolato)tin(IV)
;
loop_
    _publ_author_name
    _publ_author_address
    'Lei Li'
;
  College of Chemistry and Chemical Engineering
  Liaocheng University
  Shandong 252059
  People's Republic of China
;
    'Suyuan Zeng'
;
  College of Chemistry and Chemical Engineering
  Liaocheng University
  Shandong 252059
  People's Republic of China
;
    'Nana Yan'
;
  College of Chemistry and Chemical Engineering
  Liaocheng University
  Shandong 252059
  People's Republic of China
;
