# Supplementary material for: Bis(4-fluoro­benz­yl)bis­(4-phenyl-5-sulfanyl­idene-4,5-dihydro-1,3,4-thio­diazole-2-thiol­ato)tin(IV)
Source: Acta Crystallogr Sect E Struct Rep Online. 2011 Dec 23;68(Pt 1):m83. doi: 10.1107/S1600536811054274 (PMC3254343; doi:10.1107/S1600536811054274)
Supplement: Supplementary file 2 [file e-68-00m83-Isup2.hkl]

# 
# h,k,l, Fc-squared, Fo-squared, sigma(Fo-squared) and status flag 
# 
data_I
_shelx_title ' 100121g in P-1' 
_shelx_refln_list_code          4 
_shelx_F_calc_maximum      248.90 
_exptl_crystal_F_000       788.00 
_reflns_d_resolution_high  0.8402 
 
loop_ 
 _symmetry_equiv_pos_as_xyz 
 'x, y, z' 
 '-x, -y, -z' 
 
_cell_length_a    10.8560 
_cell_length_b    12.5901 
_cell_length_c    13.3741 
_cell_angle_alpha  80.278 
_cell_angle_beta   66.686 
_cell_angle_gamma  77.918 
 
_shelx_F_squared_multiplier     1.000 
 
loop_ 
 _refln_index_h 
 _refln_index_k 
 _refln_index_l 
 _refln_F_squared_calc 
 _refln_F_squared_meas 
 _refln_F_squared_sigma 
 _refln_observed_status 
   1   0   0    11413.33    11636.58    130.29 o 
   2   0   0      976.09     1012.72     52.21 o 
   3   0   0    12652.92    12667.60    247.13 o 
   4   0   0     8451.96     8730.86    152.99 o 
   5   0   0      135.65      106.39     65.21 o 
   6   0   0      162.68      153.69     59.45 o 
   7   0   0      688.67      795.66    180.70 o 
   8   0   0     2156.24     2084.92    162.11 o 
   9   0   0      871.89      926.24    257.53 o 
  10   0   0       21.76      -71.42    160.14 o 
  11   0   0       79.54        8.66    170.96 o 
 -11   1   0      175.58      350.59    257.53 o 
 -10   1   0      110.96      322.45    233.72 o 
  -9   1   0      398.80      203.43    168.80 o 
  -8   1   0      154.64      180.80     99.75 o 
  -7   1   0     1058.89     1232.02    126.34 o 
  -6   1   0      354.19      375.21     71.94 o 
  -5   1   0     1010.26     1064.06     76.07 o 
  -4   1   0     1061.69     1111.37     67.11 o 
  -3   1   0    15269.83    16089.85    191.28 o 
  -2   1   0    31108.72    34285.21    555.09 o 
  -1   1   0    13829.31    14510.37    218.58 o 
   0   1   0       90.89      112.70     22.95 o 
   1   1   0      237.73      256.90     27.96 o 
   2   1   0       71.96       53.85     44.01 o 
   3   1   0     3935.66     3714.97    133.96 o 
   4   1   0      820.04      703.48     63.91 o 
   5   1   0     4631.92     4409.86    229.40 o 
   6   1   0     5189.99     5441.09    149.17 o 
   7   1   0      518.56      461.89     93.06 o 
   8   1   0        9.36      -65.46    100.21 o 
   9   1   0      343.20      367.90    175.29 o 
  10   1   0      610.55      651.40    251.04 o 
  11   1   0       31.11      -80.07    225.07 o 
 -11   2   0      122.15      181.79    192.61 o 
 -10   2   0       17.01       97.39    209.92 o 
  -9   2   0      155.80      155.82    196.93 o 
  -8   2   0     1500.78     1707.48    248.87 o 
  -7   2   0     2584.04     2594.17    168.13 o 
  -6   2   0      161.38       57.24     61.63 o 
  -5   2   0       69.29       78.55     51.51 o 
  -4   2   0     1753.41     1742.16     86.24 o 
  -3   2   0     5383.43     5425.48    140.76 o 
  -2   2   0     3723.87     4103.16    162.31 o 
  -1   2   0     6669.24     7254.10    194.77 o 
   0   2   0     1390.55     1284.73     67.33 o 
   1   2   0     1555.79     1378.46    121.19 o 
   2   2   0    15533.36    14625.21    462.17 o 
   3   2   0     1961.86     1859.95     83.68 o 
   4   2   0     3875.43     3770.22    243.23 o 
   5   2   0      358.46      322.67     67.47 o 
   6   2   0        3.84      -42.33     57.88 o 
   7   2   0      647.12      706.62    142.83 o 
   8   2   0     1665.60     1723.91    165.54 o 
   9   2   0      254.42      379.17    121.88 o 
  10   2   0        3.79      235.89    175.29 o 
  11   2   0      204.99       45.45    168.80 o 
 -11   3   0        4.90     -129.85    209.92 o 
 -10   3   0      165.60      588.64    205.59 o 
  -9   3   0      392.03      491.25    222.90 o 
  -8   3   0       30.07       82.24    145.00 o 
  -7   3   0       62.40      -15.68     84.00 o 
  -6   3   0      127.13       84.77     64.64 o 
  -5   3   0     4263.85     4329.11    138.81 o 
  -4   3   0       88.32       64.37     52.97 o 
  -3   3   0     1221.20     1281.15    123.35 o 
  -2   3   0      439.99      422.00     84.40 o 
  -1   3   0     8298.47     8598.02    240.22 o 
   0   3   0      283.50      125.10    169.88 o 
   1   3   0        0.60       80.07     99.55 o 
   2   3   0     7297.31     6689.50    264.68 o 
   3   3   0      695.33      658.44     79.19 o 
   4   3   0      674.47      650.68     66.28 o 
   5   3   0      492.16      457.02     63.65 o 
   6   3   0     3002.60     3076.51    122.47 o 
   7   3   0     1377.56     1367.50    100.75 o 
   8   3   0       35.38       64.79    114.49 o 
   9   3   0      264.56      278.41    110.30 o 
  10   3   0      700.07      950.05    225.07 o 
  11   3   0      282.70      458.79    240.22 o 
 -10   4   0      142.70      196.93    168.80 o 
  -9   4   0       15.82       23.81    149.32 o 
  -8   4   0      103.58      220.74    153.65 o 
  -7   4   0     1314.16     1384.30    152.84 o 
  -6   4   0     1862.79     1974.13    116.54 o 
  -5   4   0      228.04      129.46     59.81 o 
  -4   4   0       95.38      130.18     73.26 o 
  -3   4   0     3166.09     3066.55    192.61 o 
  -2   4   0     3291.62     3254.82    186.11 o 
  -1   4   0       68.06       93.06    108.21 o 
   0   4   0      196.16      101.14    100.63 o 
   1   4   0     7413.90     7260.60    257.53 o 
   2   4   0      778.36      681.70    145.00 o 
   3   4   0       11.28       37.62     56.82 o 
   4   4   0      223.94      221.48     69.13 o 
   5   4   0     7296.26     7496.93    182.08 o 
   6   4   0      295.72      164.61     66.81 o 
   7   4   0      686.77      665.96     89.09 o 
   8   4   0      206.52      285.96    183.95 o 
   9   4   0      113.72      107.96    106.59 o 
  10   4   0      117.32      -38.95    207.75 o 
  11   4   0       11.13       93.06    222.90 o 
 -10   5   0       33.74       62.76    147.16 o 
  -9   5   0      444.36      651.40    207.75 o 
  -8   5   0     1204.33     1763.75    281.33 o 
  -7   5   0      240.72       75.74    136.34 o 
  -6   5   0      867.10      951.23    119.64 o 
  -5   5   0     1605.75     1497.53    151.49 o 
  -4   5   0     2241.68     2428.13    203.43 o 
  -3   5   0     4984.11     5193.87    246.71 o 
  -2   5   0       15.61       34.63    108.21 o 
  -1   5   0     1710.64     1600.59    110.05 o 
   0   5   0      530.81      556.64     95.19 o 
   1   5   0      530.33      510.73    119.03 o 
   2   5   0     9602.50     8236.61    309.47 o 
   3   5   0    11332.48    11197.12    387.38 o 
   4   5   0      778.40      701.09     79.55 o 
   5   5   0     1116.17     1024.06     96.78 o 
   6   5   0        0.93       47.61     60.42 o 
   7   5   0      187.22      215.47     82.75 o 
   8   5   0      192.01      289.89    123.05 o 
   9   5   0      100.92       -9.51    113.81 o 
  10   5   0      230.83      279.59    129.33 o 
  11   5   0      407.34      205.59    246.71 o 
  -9   6   0       60.44      183.95    155.82 o 
  -8   6   0       32.89       56.27    179.62 o 
  -7   6   0      693.89     1014.97    216.41 o 
  -6   6   0     1833.77     1798.82    124.81 o 
  -5   6   0      386.70      322.30     98.62 o 
  -4   6   0       14.77      132.01    123.35 o 
  -3   6   0     1756.01     1614.43    181.79 o 
  -2   6   0     5435.90     6806.13    324.62 o 
  -1   6   0      223.26      239.20     73.40 o 
   0   6   0     1713.56     1700.08    199.10 o 
   1   6   0     4844.19     4795.67    259.69 o 
   2   6   0     4896.24     4895.22    261.86 o 
   3   6   0      493.08      426.33    186.11 o 
   4   6   0        1.09      -82.24    121.19 o 
   5   6   0     1334.47     1261.95    128.16 o 
   6   6   0      740.39      731.49     95.60 o 
   7   6   0      644.47      494.59     96.53 o 
   8   6   0       67.30       71.25    117.30 o 
   9   6   0     1066.96     1031.20    154.47 o 
  10   6   0      121.74      221.55    126.24 o 
  11   6   0       19.41      -69.25    157.98 o 
  -9   7   0      192.11      229.40    199.10 o 
  -8   7   0      311.42      380.88    162.31 o 
  -7   7   0        5.04       80.07    136.34 o 
  -6   7   0       85.57       25.65     72.39 o 
  -5   7   0     1050.32     1218.77    177.46 o 
  -4   7   0     4269.00     3854.28    270.51 o 
  -3   7   0      557.53      776.92    153.65 o 
  -2   7   0       62.30       73.68     67.98 o 
  -1   7   0      704.74      644.38    116.30 o 
   0   7   0     1621.84     1573.31    207.75 o 
   1   7   0      188.39      216.41    119.03 o 
   2   7   0      104.76       84.40    119.03 o 
   3   7   0     5343.98     5901.53    344.09 o 
   4   7   0    10078.42     9779.62    424.17 o 
   5   7   0     1920.66     1921.73    253.20 o 
   6   7   0      349.10      320.23    117.71 o 
   7   7   0      511.13      527.04    151.24 o 
   8   7   0      424.52      401.85    122.39 o 
   9   7   0        1.24       61.51    163.39 o 
  10   7   0       16.64      -96.60    105.22 o 
  11   7   0       45.54      -67.09    220.74 o 
  -8   8   0        3.55      127.68    129.85 o 
  -7   8   0      269.15      493.42    173.13 o 
  -6   8   0      556.99      556.18    155.82 o 
  -5   8   0      620.85      484.76    166.64 o 
  -4   8   0       12.25      -41.12    157.98 o 
  -3   8   0      229.85      174.55    161.23 o 
  -2   8   0       12.75      -31.54     75.64 o 
  -1   8   0       88.87       39.64    103.22 o 
   0   8   0      328.79      434.99    151.49 o 
   1   8   0     5211.58     5092.16    307.30 o 
   2   8   0     6084.58     5518.49    324.62 o 
   3   8   0      577.09      538.86    188.28 o 
   4   8   0       98.43      108.21    149.32 o 
   5   8   0      502.30      701.17    253.20 o 
   6   8   0      888.73      915.42    212.08 o 
   7   8   0       18.41      177.46    229.40 o 
   8   8   0       95.07       10.05    122.50 o 
   9   8   0      383.15      382.11    143.83 o 
  10   8   0      290.10      194.99    151.56 o 
  -8   9   0       66.66      255.37    138.50 o 
  -7   9   0      103.43      324.62    140.67 o 
  -6   9   0       20.28      140.67    108.21 o 
  -4   9   0      380.19      427.19    101.39 o 
  -3   9   0      338.43      218.24    117.06 o 
  -2   9   0       59.40      283.73    130.29 o 
  -1   9   0      898.37      987.80    137.70 o 
   0   9   0     3911.83     4096.66    326.78 o 
   1   9   0       96.32      142.83    153.65 o 
   2   9   0       68.53      101.71    140.67 o 
   3   9   0       88.31      110.37    177.46 o 
   4   9   0     1901.86     2122.99    268.35 o 
   5   9   0      148.29      298.65    214.25 o 
   6   9   0        6.08       32.46    190.44 o 
   7   9   0       78.32      -56.27    164.47 o 
   8   9   0      122.96      127.68    181.79 o 
   9   9   0        8.84       21.64    147.16 o 
  10   9   0        0.51       21.92    128.49 o 
  -7  10   0        4.62      469.61    168.80 o 
  -4  10   0       20.00       89.89    166.64 o 
  -3  10   0       52.36       64.89    112.47 o 
  -2  10   0     1252.09     1339.93    152.82 o 
  -1  10   0     1072.79     1304.96    220.74 o 
   0  10   0       18.60      -36.79    190.44 o 
   1  10   0       42.61       19.48    160.14 o 
   2  10   0      795.96      895.94    246.71 o 
   3  10   0     1136.20     1075.56    253.20 o 
   4  10   0       12.37     -173.13    227.23 o 
   5  10   0       47.90       41.12    177.46 o 
   6  10   0      206.12      396.03    214.25 o 
   7  10   0       23.31      274.84    225.07 o 
   8  10   0       30.23     -132.01    162.31 o 
   9  10   0        5.98     -125.52    203.43 o 
  -4  11   0      131.88      200.43     97.09 o 
  -3  11   0      576.26      695.73    144.55 o 
  -2  11   0      385.13      499.91    170.96 o 
  -1  11   0      272.34      385.21    207.75 o 
   0  11   0       99.32       82.24    201.26 o 
   1  11   0      293.98      441.48    192.61 o 
   2  11   0      119.61       77.91    203.43 o 
   3  11   0       15.00      177.46    196.93 o 
   4  11   0      133.12      112.53    238.05 o 
   5  11   0       18.60       -6.49    227.23 o 
   6  11   0       83.61      149.32    207.75 o 
   7  11   0       36.21     -121.19    155.82 o 
   8  11   0      110.30      279.17    248.87 o 
   9  11   0        9.81       -8.66    160.14 o 
  -4  12   0      185.38      185.30    136.95 o 
  -3  12   0       80.85      222.90    155.82 o 
  -2  12   0       42.18      -17.31    188.28 o 
  -1  12   0      878.64      904.60    209.92 o 
   0  12   0      205.15      151.49    205.59 o 
   1  12   0        0.02       60.60    214.25 o 
   2  12   0        2.71     -186.11    192.61 o 
   3  12   0       36.68      190.44    203.43 o 
   4  12   0       24.31       -8.66    222.90 o 
   5  12   0       44.14       19.48    231.56 o 
   6  12   0      181.94      274.84    264.02 o 
   7  12   0      332.43      279.17    235.89 o 
   8  12   0       31.33     -164.47    220.74 o 
  -3  13   0      476.57      554.01    188.28 o 
  -2  13   0      193.96      311.63    203.43 o 
  -1  13   0       72.38      142.83    203.43 o 
   0  13   0        5.62       62.76    212.08 o 
   1  13   0      257.18      207.75    173.13 o 
   2  13   0       32.66       25.97    175.29 o 
   3  13   0        1.23     -149.32    177.46 o 
   4  13   0      371.27      374.39    207.75 o 
   5  13   0     1013.31     1077.73    261.86 o 
   6  13   0       97.18      -54.10    179.62 o 
   7  13   0        6.99        0.00    162.31 o 
  -1  14   0       77.32       93.06    170.96 o 
   0  14   0      271.89      285.66    229.40 o 
   1  14   0        5.50      -45.45    149.32 o 
   2  14   0      124.94       21.64    222.90 o 
   3  14   0      329.05      348.42    207.75 o 
   4  14   0       92.32      164.47    177.46 o 
   5  14   0        0.11      -80.07    166.64 o 
  -4 -14   1       38.50      -25.97    218.58 o 
  -3 -14   1       34.41      -38.95    168.80 o 
  -2 -14   1        0.29       19.48    203.43 o 
  -1 -14   1       35.97      106.04    162.31 o 
   0 -14   1      178.85      162.31    214.25 o 
   1 -14   1        4.66        6.49    194.77 o 
  -6 -13   1       14.03       60.60    190.44 o 
  -5 -13   1      106.26      -56.27    164.47 o 
  -4 -13   1       45.36       71.42    238.05 o 
  -3 -13   1      548.50      835.35    253.20 o 
  -2 -13   1      545.24      644.91    207.75 o 
  -1 -13   1       54.32      -19.48    157.98 o 
   0 -13   1       56.33      -41.12    199.10 o 
   1 -13   1      245.12      119.03    160.14 o 
   2 -13   1      444.98      294.32    177.46 o 
   3 -13   1      115.83      270.51    218.58 o 
  -7 -12   1      163.39      -45.45    166.64 o 
  -6 -12   1       23.39      -45.45    181.79 o 
  -5 -12   1      531.26      538.86    214.25 o 
  -4 -12   1      419.44      186.11    192.61 o 
  -3 -12   1      267.38      203.43    194.77 o 
  -2 -12   1       31.04      -82.24    201.26 o 
  -1 -12   1      162.43      281.33    188.28 o 
   0 -12   1      978.65     1053.92    225.07 o 
   1 -12   1     1056.43     1175.11    268.35 o 
   2 -12   1        2.94      -67.09    140.67 o 
   3 -12   1      148.12      126.50    137.32 o 
   4 -12   1      120.59      233.37    107.48 o 
   5 -12   1       45.21       93.06    149.32 o 
  -8 -11   1        2.69       95.22    227.23 o 
  -7 -11   1      421.21      439.31    196.93 o 
  -6 -11   1      108.25        4.33    177.46 o 
  -5 -11   1       14.90      -15.15    160.14 o 
  -4 -11   1       22.60     -311.63    207.75 o 
  -3 -11   1      228.85      259.69    190.44 o 
  -2 -11   1      341.80      251.04    175.29 o 
  -1 -11   1      998.89     1216.23    264.02 o 
   0 -11   1       17.71       23.81    147.16 o 
   1 -11   1      896.13     1114.52    216.41 o 
   2 -11   1      440.32      593.15    133.73 o 
   3 -11   1      121.37      217.12    105.06 o 
   4 -11   1        0.17      -16.19    114.74 o 
   5 -11   1      138.75      181.37     96.08 o 
  -9 -10   1       87.95       62.76    225.07 o 
  -8 -10   1      183.78      231.56    183.95 o 
  -7 -10   1       58.33       19.48    155.82 o 
  -6 -10   1       83.79      203.43    192.61 o 
  -5 -10   1        1.33       15.15    162.31 o 
  -4 -10   1      122.43      205.59    190.44 o 
  -3 -10   1      347.19      456.63    240.22 o 
  -2 -10   1      382.87      400.36    199.10 o 
  -1 -10   1     2408.41     2564.47    315.96 o 
   0 -10   1      385.36      577.82    231.56 o 
   1 -10   1      184.34      432.05    129.14 o 
   2 -10   1      223.49      319.28    114.74 o 
   3 -10   1        2.36      114.61    117.56 o 
   4 -10   1      214.05      177.04    110.94 o 
   5 -10   1       83.32       90.77     80.24 o 
   6 -10   1       27.69      -69.25    103.88 o 
  -9  -9   1      110.13       96.56    131.01 o 
  -8  -9   1       90.51      207.75    229.40 o 
  -7  -9   1        0.85      116.86    212.08 o 
  -6  -9   1      172.29      255.37    194.77 o 
  -5  -9   1      830.79     1062.58    231.56 o 
  -4  -9   1      112.22      183.95    242.38 o 
  -3  -9   1      841.85      694.68    201.26 o 
  -2  -9   1      266.24      352.75    175.29 o 
  -1  -9   1     2040.14     2155.46    251.04 o 
   0  -9   1     2468.70     2168.44    283.50 o 
   1  -9   1      188.34      191.80    103.41 o 
   2  -9   1       44.30       29.28    118.53 o 
   3  -9   1      339.12      348.40    124.71 o 
   4  -9   1       80.12      149.32    138.50 o 
   5  -9   1      423.73      328.95    181.79 o 
   6  -9   1      180.33      138.50    162.31 o 
   7  -9   1      201.94      599.46    177.46 o 
   8  -9   1       47.97      274.84    145.00 o 
 -10  -8   1       29.67      130.40    128.76 o 
  -9  -8   1        9.70     -113.45    115.22 o 
  -8  -8   1      216.60      223.55    117.09 o 
  -7  -8   1      449.84      558.76    141.81 o 
  -6  -8   1     1622.24     1932.55    277.01 o 
  -5  -8   1      186.19      205.59    186.11 o 
  -4  -8   1        1.98      106.04    166.64 o 
  -3  -8   1      132.68      437.15    175.29 o 
  -2  -8   1     3046.46     3010.28    270.51 o 
  -1  -8   1       18.38       62.76    173.13 o 
   0  -8   1      590.73      660.54    123.01 o 
   1  -8   1     1068.36     1175.34    133.89 o 
   2  -8   1      168.22       21.48     81.86 o 
   3  -8   1      149.84      387.38    149.32 o 
   4  -8   1       86.91       64.92    153.65 o 
   5  -8   1      880.50      898.11    194.77 o 
   6  -8   1      210.37      201.26    123.35 o 
   7  -8   1       52.61      261.86    149.32 o 
   8  -8   1      108.27      209.92    140.67 o 
   9  -8   1      112.65      374.39    196.93 o 
 -10  -7   1       32.03       23.81    160.14 o 
  -9  -7   1      641.61      595.13    146.11 o 
  -8  -7   1     2031.75     2330.47    201.02 o 
  -7  -7   1      725.65      738.09    108.08 o 
  -6  -7   1       61.19      135.76     97.21 o 
  -5  -7   1       89.83       37.48     80.99 o 
  -4  -7   1     1744.85     1674.54    169.88 o 
  -3  -7   1      562.68      763.93    168.80 o 
  -2  -7   1     2713.87     2904.24    248.87 o 
  -1  -7   1      540.06      519.39    149.32 o 
   0  -7   1      370.59      264.95     95.26 o 
   1  -7   1      595.88      604.86     96.95 o 
   2  -7   1      887.15      893.78    164.47 o 
   3  -7   1     1277.69      937.06    179.62 o 
   4  -7   1      828.18      800.72    153.65 o 
   5  -7   1       99.53      166.64    147.16 o 
   6  -7   1      716.34      896.08    228.04 o 
   7  -7   1      756.06      839.80    147.28 o 
   8  -7   1      112.04      253.20    153.65 o 
   9  -7   1        9.38      140.67    188.28 o 
 -11  -6   1       82.97      218.58    264.02 o 
 -10  -6   1      225.91      296.48    205.59 o 
  -9  -6   1      287.08      275.05    115.95 o 
  -8  -6   1      342.19      323.12    129.14 o 
  -7  -6   1     1142.83     1249.95    128.84 o 
  -6  -6   1     1435.77     1611.38    125.05 o 
  -5  -6   1      309.59      370.57     90.40 o 
  -4  -6   1     1208.55     1182.80    107.85 o 
  -3  -6   1     1467.03     1562.29    155.82 o 
  -2  -6   1     1800.71     1841.66    194.77 o 
  -1  -6   1       78.38      238.05    123.35 o 
   0  -6   1      390.50      290.79     84.92 o 
   1  -6   1     5838.89     5788.73    197.95 o 
   2  -6   1    12583.87    13374.21    428.49 o 
   3  -6   1      114.04       97.39    106.04 o 
   4  -6   1     1418.72     1257.35    166.64 o 
   5  -6   1     1008.25     1142.65    192.61 o 
   6  -6   1     1728.14     1761.30    122.07 o 
   7  -6   1      258.25      233.97    100.68 o 
   8  -6   1       32.34       25.97    121.19 o 
   9  -6   1      305.64      508.57    183.95 o 
  10  -6   1      326.28      251.04    168.80 o 
 -11  -5   1      116.34      264.02    192.61 o 
 -10  -5   1      143.82      127.68    229.40 o 
  -9  -5   1      622.53      658.29    140.16 o 
  -8  -5   1      237.88      319.21    125.48 o 
  -7  -5   1      363.12      372.22     84.19 o 
  -6  -5   1      213.77      317.73     78.30 o 
  -5  -5   1      665.79      637.24     76.09 o 
  -4  -5   1      321.65      362.23     76.87 o 
  -3  -5   1      386.52      823.79    254.36 o 
  -2  -5   1     1717.59     1511.35    111.43 o 
  -1  -5   1     5709.75     5933.99    274.84 o 
   0  -5   1     9916.48     9546.11    284.58 o 
   1  -5   1      120.60      220.74    114.70 o 
   2  -5   1     2080.88     2133.81    192.61 o 
   3  -5   1     1535.38     1566.82    190.44 o 
   4  -5   1     8985.98     8950.77    352.75 o 
   5  -5   1     1273.82     1378.54    173.13 o 
   6  -5   1       17.49      474.69    332.24 o 
   7  -5   1      503.45      510.42    136.34 o 
   8  -5   1      808.35      880.79    196.93 o 
   9  -5   1        2.43      257.53    168.80 o 
  10  -5   1      124.50      129.85    194.77 o 
 -11  -4   1      210.82      188.28    179.62 o 
 -10  -4   1      181.42      218.58    179.62 o 
  -9  -4   1       31.39      172.87    136.34 o 
  -8  -4   1        0.06      -20.23    114.73 o 
  -7  -4   1      463.48      417.90     89.42 o 
  -6  -4   1      540.17      490.91     89.98 o 
  -5  -4   1      743.20      714.84     88.54 o 
  -4  -4   1      181.51      210.00     69.04 o 
  -3  -4   1     3566.85     3349.27    112.40 o 
  -2  -4   1     1278.47     1216.55     75.49 o 
  -1  -4   1      810.68      702.57     98.20 o 
   0  -4   1     9510.56     9056.67    439.31 o 
   1  -4   1    15824.09    16449.41    402.52 o 
   2  -4   1     5783.28     5964.29    270.51 o 
   3  -4   1     7747.33     8673.76    326.78 o 
   4  -4   1      117.47      125.52    106.04 o 
   5  -4   1     1523.03     1470.49     96.72 o 
   6  -4   1      909.60      913.79     84.52 o 
   7  -4   1       99.29        9.65     87.98 o 
   8  -4   1      143.04       37.14    104.89 o 
   9  -4   1      515.27      627.59    192.61 o 
  10  -4   1      411.73      476.10    225.07 o 
  11  -4   1       60.97      242.38    194.77 o 
 -11  -3   1       45.32      -15.15    160.14 o 
 -10  -3   1       18.97     -183.95    192.61 o 
  -9  -3   1        5.46       90.89    151.49 o 
  -8  -3   1      126.58      210.32     91.10 o 
  -7  -3   1      898.33      855.82     93.33 o 
  -6  -3   1       23.98       17.46     65.57 o 
  -5  -3   1     1209.44     1318.08     93.49 o 
  -4  -3   1     2192.37     2219.13    101.38 o 
  -3  -3   1     7515.40     7474.36    153.55 o 
  -2  -3   1      411.09      432.26     67.05 o 
  -1  -3   1     6667.52     6491.03    334.36 o 
   0  -3   1     4538.72     4239.92    133.03 o 
   1  -3   1     4653.90     4739.40    212.08 o 
   2  -3   1      232.29      238.05     93.06 o 
   3  -3   1     4337.44     3962.49    194.77 o 
   4  -3   1     2869.78     2862.60    140.78 o 
   5  -3   1       38.51       13.95     49.82 o 
   6  -3   1        0.09       13.08     63.62 o 
   7  -3   1      763.17      618.61    109.78 o 
   8  -3   1     1124.04     1218.98    141.92 o 
   9  -3   1        2.93      -80.07    123.35 o 
  10  -3   1       12.59       15.15    155.82 o 
  11  -3   1      156.20      592.97    225.07 o 
 -11  -2   1       15.68      108.21    216.41 o 
 -10  -2   1      100.63     -106.04    205.59 o 
  -9  -2   1      176.13      218.58    218.58 o 
  -8  -2   1       43.06       48.40     99.75 o 
  -7  -2   1      915.93      961.39     94.83 o 
  -6  -2   1     2357.17     2263.43    115.24 o 
  -5  -2   1     6303.31     6483.78    281.03 o 
  -4  -2   1     2779.81     2716.16    104.33 o 
  -3  -2   1       15.10      -26.05     44.69 o 
  -2  -2   1     2505.21     2461.58     86.17 o 
  -1  -2   1    24131.45    25605.91    420.85 o 
   0  -2   1      379.26      408.80     55.09 o 
   1  -2   1     5726.77     6059.51    196.93 o 
   2  -2   1      782.05      783.41    101.71 o 
   3  -2   1    20508.41    21246.73    401.44 o 
   4  -2   1      191.73      200.11     47.90 o 
   5  -2   1      228.97      174.78     51.04 o 
   6  -2   1      145.41      106.10     52.26 o 
   7  -2   1      850.12      888.52    115.24 o 
   8  -2   1      231.62      129.18    111.45 o 
   9  -2   1      869.32      582.15    188.28 o 
  10  -2   1      118.67      469.61    233.72 o 
  11  -2   1       57.12      -34.63    222.90 o 
 -11  -1   1      171.88      233.72    203.43 o 
 -10  -1   1      128.02      101.71    218.58 o 
  -9  -1   1      121.35       88.73    212.08 o 
  -8  -1   1      792.93      555.62    318.12 o 
  -7  -1   1     1300.98     1307.89    129.85 o 
  -6  -1   1     2383.18     2365.95    124.09 o 
  -5  -1   1       19.31      -49.15     50.64 o 
  -4  -1   1     5519.87     5666.78    318.05 o 
  -3  -1   1      317.92      255.71     53.24 o 
  -2  -1   1     2688.98     2790.24     81.71 o 
  -1  -1   1     1470.71     1358.48     51.95 o 
   0  -1   1     1899.69     1979.07     75.74 o 
   1  -1   1     8950.97    10001.11    112.55 o 
   2  -1   1      655.78      554.73     74.21 o 
   3  -1   1     1808.70     1855.07     71.77 o 
   4  -1   1     2395.81     2420.10     84.49 o 
   5  -1   1     4423.98     4378.89    220.15 o 
   6  -1   1      239.36      254.52     60.44 o 
   7  -1   1      165.20      146.39     90.25 o 
   8  -1   1      630.36      607.79    128.04 o 
   9  -1   1     1383.61     1371.46    147.12 o 
  10  -1   1      107.86      151.49    212.08 o 
  11  -1   1       41.82       71.42    179.62 o 
 -11   0   1       27.14      -56.27    162.31 o 
 -10   0   1      201.67      220.74    190.44 o 
  -9   0   1      789.76     1123.17    270.51 o 
  -8   0   1      691.54      642.74    192.61 o 
  -7   0   1       63.63       64.92     83.13 o 
  -6   0   1     3447.79     3482.99    127.72 o 
  -5   0   1     3277.49     3216.55    113.49 o 
  -4   0   1     4663.04     4417.84    116.64 o 
  -3   0   1      261.82      209.40     54.67 o 
  -2   0   1     1912.57     2129.93    131.71 o 
  -1   0   1     6070.82     6479.35    157.98 o 
   0   0   1    13146.69    13936.88    203.43 o 
   1   0   1     1106.38     1153.46    117.94 o 
   2   0   1     5289.47     5158.34    170.96 o 
   3   0   1      751.42      652.83     45.51 o 
   4   0   1     2252.77     2162.74     72.82 o 
   5   0   1      154.94      114.07     44.96 o 
   6   0   1     3956.12     3888.75    116.89 o 
   7   0   1     1193.88     1071.29    115.39 o 
   8   0   1      870.92      770.14    111.27 o 
   9   0   1      190.57       82.86     98.79 o 
  10   0   1      399.89      484.76    199.10 o 
  11   0   1      299.94      136.34    190.44 o 
 -11   1   1      177.86        6.49    175.29 o 
 -10   1   1       82.00      136.34    183.95 o 
  -9   1   1       70.46      -73.58    140.67 o 
  -8   1   1     1076.47      869.97    199.10 o 
  -7   1   1     1688.65     1742.32    144.03 o 
  -6   1   1     1544.36     1511.35    151.68 o 
  -5   1   1       96.94       89.95     61.75 o 
  -4   1   1      805.88      906.29     91.19 o 
  -3   1   1    15187.94    14971.71    184.74 o 
  -2   1   1    57294.43    61866.92    463.12 o 
  -1   1   1      217.15      220.88     68.17 o 
   0   1   1     5959.03     5814.97    136.34 o 
   1   1   1    10324.82    10190.80    177.46 o 
   2   1   1    12561.16    11758.57    234.81 o 
   3   1   1     8578.30     8527.28    114.72 o 
   4   1   1      940.30      869.75     88.30 o 
   5   1   1     6967.92     6812.60    131.52 o 
   6   1   1     8850.99     8898.22    164.39 o 
   7   1   1       45.01      120.39    107.12 o 
   8   1   1       94.81       24.49     96.37 o 
   9   1   1      765.81      834.74    132.01 o 
  10   1   1      221.82      374.39    233.72 o 
  11   1   1       36.64      -49.77    155.82 o 
  12   1   1       44.85      103.88    186.11 o 
 -11   2   1        0.09      -80.07    225.07 o 
 -10   2   1       57.78      112.53    166.64 o 
  -9   2   1      238.99      311.63    168.80 o 
  -8   2   1      669.02      807.21    207.75 o 
  -7   2   1      264.66      264.02    155.82 o 
  -6   2   1      237.29      224.76     67.22 o 
  -5   2   1     2076.00     2031.08    100.75 o 
  -4   2   1     7664.35     7656.37    187.65 o 
  -3   2   1      980.93      897.89     75.78 o 
  -2   2   1     4951.07     4947.94    118.79 o 
  -1   2   1       44.77      -25.83     76.83 o 
   0   2   1     1015.54      880.79     64.92 o 
   1   2   1      488.83      521.55     80.07 o 
   2   2   1    10018.38     9438.10    410.10 o 
   3   2   1    18044.01    15585.71    890.66 o 
   4   2   1     6048.15     5614.16    144.97 o 
   5   2   1      217.04      189.59     45.68 o 
   6   2   1     2063.74     1906.22    111.62 o 
   7   2   1     4131.72     3910.77    190.11 o 
   8   2   1      886.59      845.07    116.93 o 
   9   2   1       36.81       63.40    102.88 o 
  10   2   1      254.93      290.46    111.16 o 
  11   2   1      397.96      480.43    207.75 o 
  12   2   1      141.50      279.17    255.37 o 
 -10   3   1      348.66      569.16    246.71 o 
  -9   3   1      567.70      865.64    225.07 o 
  -8   3   1        7.32      805.05    205.59 o 
  -7   3   1      626.58      495.58    173.13 o 
  -6   3   1      809.32      819.84     89.29 o 
  -5   3   1      152.60      167.61     66.25 o 
  -4   3   1     2343.82     2313.59    113.28 o 
  -3   3   1      624.06      647.86     71.87 o 
  -2   3   1      154.60       81.26     61.85 o 
   0   3   1      361.50      311.63    112.53 o 
   1   3   1     5154.35     5009.92    192.61 o 
   2   3   1     2169.49     2140.31    179.62 o 
   3   3   1     7157.04     7032.35    183.33 o 
   4   3   1     3990.92     3279.99    238.91 o 
   5   3   1     6147.10     6038.63    144.08 o 
   6   3   1     6912.90     6149.50    213.43 o 
   7   3   1      121.78      117.92    115.78 o 
   8   3   1       21.60      -18.08     91.19 o 
   9   3   1      395.09      307.95    117.09 o 
  10   3   1      528.84      471.41    136.10 o 
  11   3   1        9.66     -108.21    218.58 o 
  12   3   1       68.71      -28.13    179.62 o 
 -10   4   1       15.48      235.89    220.74 o 
  -9   4   1       74.44      119.03    205.59 o 
  -8   4   1       83.80      179.62    155.82 o 
  -7   4   1       38.27      -88.73    175.29 o 
  -6   4   1        2.91      -27.86     73.52 o 
  -5   4   1     1328.00     1302.04    109.02 o 
  -4   4   1     2297.17     2372.82    126.32 o 
  -3   4   1     2430.09     2505.43    275.92 o 
  -2   4   1      350.47      383.05     95.22 o 
  -1   4   1     2475.75     2224.02     97.09 o 
   0   4   1       41.52      140.67    112.53 o 
   1   4   1       84.69       82.24     88.73 o 
   2   4   1     4863.21     4763.21    214.25 o 
   3   4   1     4597.92     4717.76    251.04 o 
   4   4   1     9761.27     9245.52    387.38 o 
   5   4   1     5260.86     4931.39    204.90 o 
   6   4   1       97.20       83.34     65.86 o 
   7   4   1      236.04       89.18    100.63 o 
   8   4   1      110.25      206.85    105.23 o 
   9   4   1        4.10       36.29    122.40 o 
  10   4   1       34.21       30.61    102.35 o 
  11   4   1      215.07      188.28    201.26 o 
  12   4   1      149.11       67.09    199.10 o 
 -10   5   1      187.29      409.02    242.38 o 
  -9   5   1      366.88      383.05    218.58 o 
  -8   5   1       71.07      240.22    162.31 o 
  -7   5   1       14.98       67.09    153.65 o 
  -6   5   1      444.75      431.90    139.59 o 
  -5   5   1      856.96      795.78     94.90 o 
  -4   5   1       32.97       24.43     61.20 o 
  -3   5   1      231.94      309.47    103.88 o 
  -2   5   1     1677.89     1830.84    151.49 o 
  -1   5   1     4068.94     3887.33    148.34 o 
   0   5   1      163.01      268.35     97.39 o 
   1   5   1       40.83       67.09    123.35 o 
   2   5   1     5413.80     5031.56    268.35 o 
   3   5   1    14393.14    14984.31    422.00 o 
   4   5   1      204.21      147.16    155.82 o 
   5   5   1       79.80       36.90     89.87 o 
   6   5   1        5.57       39.07     99.15 o 
   7   5   1      314.60      295.01    120.50 o 
   8   5   1       20.10      -75.94    110.35 o 
   9   5   1       67.37      111.71    112.97 o 
  10   5   1      111.20      361.14    138.50 o 
  11   5   1       76.98       84.54     99.11 o 
  -9   6   1        0.74      114.70    199.10 o 
  -8   6   1      199.89      205.59    155.82 o 
  -7   6   1      322.34      331.11    175.29 o 
  -6   6   1       32.62       56.27    119.03 o 
  -5   6   1      944.31      944.90    113.08 o 
  -4   6   1     1386.86     1180.49    118.00 o 
  -3   6   1     3760.67     3830.48    233.72 o 
  -2   6   1     2764.86     2525.67    151.49 o 
  -1   6   1      334.86      212.59     85.53 o 
   0   6   1     5928.86     5847.43    266.19 o 
   1   6   1     9694.70     9162.85    346.26 o 
   2   6   1        4.91      -93.06    112.53 o 
   3   6   1      567.92      575.65    134.17 o 
   4   6   1      149.39      264.02    138.50 o 
   5   6   1      326.05      292.16    173.13 o 
   6   6   1      367.11      243.90    143.75 o 
   7   6   1       91.79        4.59     99.43 o 
   8   6   1     1737.68     1903.79    173.56 o 
   9   6   1      747.25      680.53    141.15 o 
  10   6   1        3.17      -30.59    112.13 o 
  11   6   1        7.60      -62.64     96.39 o 
  -9   7   1      107.55      393.87    177.46 o 
  -8   7   1       62.28      515.06    216.41 o 
  -7   7   1       53.26      257.53    181.79 o 
  -6   7   1     1015.71      861.32    145.00 o 
  -5   7   1     1494.47     1386.89    135.11 o 
  -4   7   1     1542.17     1447.59    131.60 o 
  -3   7   1      113.01      206.11     86.45 o 
  -2   7   1     4645.26     4481.42    185.70 o 
  -1   7   1     4910.09     4863.99    195.10 o 
   0   7   1     1497.95     1268.17    160.14 o 
   1   7   1      216.29      283.50    125.52 o 
   2   7   1       32.09      119.03    149.32 o 
   3   7   1     1929.61     1930.39    212.08 o 
   4   7   1     1540.34     1811.36    225.07 o 
   5   7   1      132.96      114.70    155.82 o 
   6   7   1     1162.55     1233.54    259.69 o 
   7   7   1     1582.26     1761.15    175.90 o 
   8   7   1       12.73       51.65    111.79 o 
   9   7   1      184.19      136.43    126.95 o 
  10   7   1       49.66      181.79    225.07 o 
  11   7   1       76.76      137.50    107.07 o 
  -8   8   1      228.34      904.60    253.20 o 
  -7   8   1      573.78      973.85    225.07 o 
  -6   8   1      210.93      287.83    149.32 o 
  -5   8   1       93.44        4.33    101.71 o 
  -4   8   1      838.60      897.01    117.80 o 
  -3   8   1     1714.09     1566.22    172.05 o 
  -2   8   1      454.12      390.66    110.75 o 
  -1   8   1      144.31      227.23    162.31 o 
   0   8   1      530.17      380.88    168.80 o 
   1   8   1     4475.78     4585.75    305.14 o 
   2   8   1     3661.54     3804.51    277.01 o 
   3   8   1      102.56      222.90    209.92 o 
   4   8   1      164.32      190.44    166.64 o 
   5   8   1     1323.61     1469.43    285.66 o 
   6   8   1       34.56      -69.25    207.75 o 
   7   8   1      822.77      761.77    266.19 o 
   8   8   1      317.85      398.20    227.23 o 
   9   8   1      596.79      965.77    159.91 o 
  10   8   1      226.50      187.89    198.02 o 
  11   8   1        1.60      -24.27    255.37 o 
  -7   9   1        1.74      523.72    186.11 o 
  -6   9   1      187.70      242.38    147.16 o 
  -5   9   1      127.07      132.01    140.67 o 
  -4   9   1      188.31      163.14     88.73 o 
  -3   9   1      235.48      185.41    113.12 o 
  -2   9   1     1284.73     1301.94    156.80 o 
  -1   9   1      750.87      692.52    162.31 o 
   0   9   1     1203.49     1099.37    186.11 o 
   1   9   1       17.87     -129.85    179.62 o 
   2   9   1      149.94       99.55    149.32 o 
   3   9   1       86.94      134.17    170.96 o 
   4   9   1       25.57       28.13    157.98 o 
   5   9   1     1726.16     1835.17    313.80 o 
   6   9   1     1280.96     1281.15    281.33 o 
   7   9   1     1905.23     2267.99    296.48 o 
   8   9   1      969.79     1062.58    292.16 o 
   9   9   1       14.15       43.28    157.98 o 
  10   9   1      120.91      372.23    216.41 o 
  -7  10   1      188.95      504.24    155.82 o 
  -6  10   1      199.83      240.22    160.14 o 
  -5  10   1       57.40      201.26    123.35 o 
  -4  10   1       39.70        7.09     73.92 o 
  -3  10   1      360.84      305.14    100.86 o 
  -2  10   1      580.19      564.83    201.26 o 
  -1  10   1       15.22      -41.12    170.96 o 
   0  10   1      526.72      545.36    175.29 o 
   1  10   1      163.68      136.34    205.59 o 
   2  10   1      321.58      145.00    214.25 o 
   3  10   1       56.53      127.68    248.87 o 
   4  10   1      705.20      541.03    205.59 o 
   5  10   1      556.60      724.98    289.99 o 
   6  10   1      371.43      380.88    201.26 o 
   7  10   1       21.80      127.68    186.11 o 
   8  10   1      101.86       32.46    235.89 o 
   9  10   1      144.41      326.78    186.11 o 
  10  10   1       40.72      -64.92    147.16 o 
  -5  11   1       68.86      279.17    162.31 o 
  -3  11   1        6.11        4.33    157.98 o 
  -2  11   1       13.26       12.98    123.35 o 
  -1  11   1      341.10      348.42    194.77 o 
   0  11   1     1594.05     1294.14    251.04 o 
   1  11   1      532.67      573.49    229.40 o 
   2  11   1       10.90       45.45    173.13 o 
   3  11   1      113.37      222.90    196.93 o 
   4  11   1      185.08       41.12    168.80 o 
   5  11   1       64.36       62.76    188.28 o 
   6  11   1      101.00      173.13    203.43 o 
   7  11   1      150.48      279.17    199.10 o 
   8  11   1      310.90      523.72    227.23 o 
   9  11   1       13.12       93.06    173.13 o 
  -5  12   1      131.57      367.90    177.46 o 
  -3  12   1       24.38        6.49    173.13 o 
  -2  12   1      125.23      337.60    157.98 o 
  -1  12   1      410.69      582.15    179.62 o 
   0  12   1        3.51      170.96    203.43 o 
   1  12   1       22.29      248.87    160.14 o 
   2  12   1        8.32      -56.27    168.80 o 
   3  12   1       25.42       34.63    233.72 o 
   4  12   1       19.32       82.24    175.29 o 
   5  12   1      104.36       19.48    257.53 o 
   6  12   1      444.81      699.01    253.20 o 
   7  12   1      102.83      274.84    196.93 o 
   8  12   1        0.30       93.06    188.28 o 
  -2  13   1       12.78      -15.15    186.11 o 
  -1  13   1      125.67       82.24    157.98 o 
   0  13   1      201.54      179.62    162.31 o 
   1  13   1      172.05      272.68    212.08 o 
   2  13   1       21.10      -67.09    170.96 o 
   3  13   1       30.96      103.88    186.11 o 
   4  13   1      418.48      489.09    207.75 o 
   5  13   1      595.26      597.29    281.33 o 
   6  13   1        0.55       58.43    203.43 o 
   7  13   1        0.28     -238.05    190.44 o 
  -1  14   1       95.17        0.00    205.59 o 
   0  14   1       12.99      -62.76    142.83 o 
   1  14   1       87.32       77.91    177.46 o 
   2  14   1      617.59     1017.13    302.98 o 
   3  14   1      554.31      919.75    251.04 o 
   4  14   1       34.37     -127.68    155.82 o 
   5  14   1        0.49     -108.21    162.31 o 
   6  14   1       28.60      -43.28    179.62 o 
  -3 -14   2        1.59     -179.62    160.14 o 
  -2 -14   2       20.44      123.35    162.31 o 
  -1 -14   2       25.11     -129.85    134.17 o 
   0 -14   2       33.38       32.46    145.00 o 
   1 -14   2       22.48      108.21    155.82 o 
  -5 -13   2        0.02        6.49    157.98 o 
  -4 -13   2      140.95        2.16    175.29 o 
  -3 -13   2      173.40       38.95    220.74 o 
  -2 -13   2      122.24       58.43    157.98 o 
  -1 -13   2        7.21      -64.92    155.82 o 
   0 -13   2      160.19      110.37    203.43 o 
   1 -13   2      208.99      205.59    175.29 o 
   2 -13   2      106.69      -12.98    149.32 o 
   3 -13   2        1.73       97.39    218.58 o 
  -7 -12   2        0.09      114.70    194.77 o 
  -6 -12   2      324.23      549.68    218.58 o 
  -5 -12   2      724.59      820.20    266.19 o 
  -4 -12   2      490.24      642.74    283.50 o 
  -3 -12   2       21.55      -17.31    209.92 o 
  -2 -12   2      373.97      482.60    192.61 o 
  -1 -12   2       96.62      123.35    212.08 o 
   0 -12   2       88.21      119.03    160.14 o 
   1 -12   2        0.80      138.50    209.92 o 
   2 -12   2      410.29      377.47    134.56 o 
   3 -12   2      209.16      247.75    116.27 o 
   4 -12   2       87.39      151.40    136.80 o 
   5 -12   2        3.23      171.30    132.31 o 
  -8 -11   2      188.54       67.09    222.90 o 
  -7 -11   2      656.47     1004.15    302.98 o 
  -6 -11   2      295.36      618.94    225.07 o 
  -5 -11   2      125.03       97.39    170.96 o 
  -4 -11   2       37.76       -4.33    177.46 o 
  -3 -11   2       84.36       67.09    205.59 o 
  -2 -11   2      168.56      -21.64    160.14 o 
  -1 -11   2      203.75      253.20    214.25 o 
   0 -11   2      389.31      452.30    183.95 o 
   1 -11   2      739.61     1004.15    218.58 o 
   2 -11   2      133.45      245.63    113.24 o 
   3 -11   2       42.80       33.66    108.15 o 
   4 -11   2      436.99      548.11    121.48 o 
   5 -11   2      359.14      526.87    123.21 o 
   6 -11   2       75.68      216.67    101.55 o 
  -8 -10   2       24.83      -56.27    164.47 o 
  -7 -10   2        3.96       49.77    222.90 o 
  -6 -10   2        3.81     -199.10    209.92 o 
  -5 -10   2      134.22      166.64    216.41 o 
  -4 -10   2       43.64      255.37    244.54 o 
  -3 -10   2       47.45      -10.82    201.26 o 
  -2 -10   2      612.52      534.54    209.92 o 
  -1 -10   2     1088.91     1101.53    261.86 o 
   0 -10   2       81.85      -10.82    216.41 o 
   1 -10   2       76.82        9.59    104.41 o 
   2 -10   2      986.46     1044.12    154.84 o 
   3 -10   2      854.45      756.00    169.88 o 
   4 -10   2      611.09      713.50    118.89 o 
   5 -10   2        4.58       56.27    192.61 o 
   6 -10   2      323.35      272.68    196.93 o 
  -9  -9   2        9.89     -172.05    114.70 o 
  -8  -9   2        9.89        4.33    209.92 o 
  -7  -9   2       32.87       12.98    149.32 o 
  -6  -9   2      178.87      428.49    240.22 o 
  -5  -9   2       53.36      -97.39    149.32 o 
  -4  -9   2      529.02      506.40    266.19 o 
  -3  -9   2     1238.47     1272.50    220.74 o 
  -2  -9   2       12.44       62.76    155.82 o 
  -1  -9   2        4.57     -110.37    136.34 o 
   0  -9   2      495.60      385.62    180.70 o 
   1  -9   2      770.29      763.25    135.11 o 
   2  -9   2      113.15      140.93    100.86 o 
   3  -9   2       13.69      -69.81     83.30 o 
   4  -9   2      782.01      651.40    212.08 o 
   5  -9   2     1417.49     1458.61    216.41 o 
   6  -9   2      617.58      450.14    155.82 o 
   7  -9   2       80.25       51.94    170.96 o 
  -9  -8   2       71.10       14.96    138.33 o 
  -8  -8   2      467.97      515.84    151.29 o 
  -7  -8   2      115.91      107.45     77.53 o 
  -6  -8   2        4.50      114.87    122.56 o 
  -5  -8   2      678.86      762.12    127.39 o 
  -4  -8   2      307.75      292.91    108.49 o 
  -3  -8   2      341.21      333.27    160.14 o 
  -2  -8   2      443.72      344.09    166.64 o 
  -1  -8   2      935.10      932.73    192.61 o 
   0  -8   2      750.14      557.35    218.58 o 
   1  -8   2      521.97      305.36    110.24 o 
   2  -8   2      130.29      -26.47    104.75 o 
   3  -8   2     1658.65     1856.81    227.23 o 
   4  -8   2      390.24      564.83    160.14 o 
   5  -8   2      182.31      242.38    134.17 o 
   6  -8   2        6.44      156.68    103.22 o 
   7  -8   2       68.86       36.67     92.54 o 
   8  -8   2        2.59       82.24    162.31 o 
   9  -8   2        7.58      404.69    166.64 o 
 -10  -7   2      103.37      -51.94    207.75 o 
  -9  -7   2      274.50      154.85     99.60 o 
  -8  -7   2      179.07      204.41    124.69 o 
  -7  -7   2       30.81      111.77     82.76 o 
  -6  -7   2        1.22       17.41     89.64 o 
  -5  -7   2       15.50        7.72     78.47 o 
  -4  -7   2      438.61      588.31    126.90 o 
  -3  -7   2     2838.31     3118.60    175.17 o 
  -2  -7   2     5298.35     5416.61    531.29 o 
  -1  -7   2      920.48      711.99    162.31 o 
   0  -7   2      197.05      166.13     90.81 o 
   1  -7   2        3.96       34.24     77.64 o 
   2  -7   2      258.02      225.07    127.68 o 
   3  -7   2      893.80      872.14    166.64 o 
   4  -7   2       14.34      -34.63    112.53 o 
   5  -7   2      183.08      147.16    160.14 o 
   6  -7   2      767.77      875.96    156.90 o 
   7  -7   2      423.32      402.03    121.65 o 
   8  -7   2       91.18      179.62    162.31 o 
   9  -7   2       38.79       80.07    134.17 o 
 -10  -6   2      138.40      112.53    183.95 o 
  -9  -6   2       48.35       77.91    231.56 o 
  -8  -6   2      156.60      178.92    123.18 o 
  -7  -6   2      307.90      359.76     99.15 o 
  -6  -6   2        5.86      -95.58     97.85 o 
  -5  -6   2     1885.33     1845.16    126.14 o 
  -4  -6   2     6059.19     5938.63    180.31 o 
  -3  -6   2     1655.85     1616.27    133.58 o 
  -2  -6   2     1830.72     1671.18    131.50 o 
  -1  -6   2      215.58      129.76     78.48 o 
   0  -6   2     1082.07      996.34    111.68 o 
   1  -6   2     1823.31     1874.12    203.43 o 
   2  -6   2      600.99      722.81    164.47 o 
   3  -6   2     2615.57     2512.53    229.40 o 
   4  -6   2     3868.72     4033.90    285.66 o 
   5  -6   2     1068.46     1136.80    133.03 o 
   6  -6   2      416.95      378.07    124.71 o 
   7  -6   2       16.69      104.83    112.53 o 
   8  -6   2      374.69      472.88    118.49 o 
   9  -6   2      152.93      157.98    190.44 o 
  10  -6   2        7.08      168.80    183.95 o 
 -10  -5   2      360.78      289.99    188.28 o 
  -9  -5   2      128.18      175.29    214.25 o 
  -8  -5   2       24.24      -68.17    100.13 o 
  -7  -5   2      217.54      215.82     98.51 o 
  -6  -5   2     3642.49     3738.05    160.21 o 
  -5  -5   2      686.80      760.74    104.71 o 
  -4  -5   2      318.80      306.57     68.63 o 
  -3  -5   2       35.30       -6.18     67.30 o 
  -2  -5   2     6011.02     5561.85    195.87 o 
  -1  -5   2     9155.56     9738.08    279.63 o 
   0  -5   2     5683.64     5382.05    150.14 o 
   1  -5   2     3085.46     2698.65    199.10 o 
   2  -5   2     9116.63     9506.94    354.91 o 
   3  -5   2     2741.74     3124.98    231.56 o 
   4  -5   2     1127.74     1088.55    157.98 o 
   5  -5   2      154.19      135.95     89.43 o 
   6  -5   2      627.67      687.46    111.53 o 
   7  -5   2      781.86      846.99    123.99 o 
   8  -5   2      147.73      226.49    149.32 o 
   9  -5   2      397.08      608.12    216.41 o 
  10  -5   2      525.08      519.39    190.44 o 
 -11  -4   2      214.27      320.29    188.28 o 
 -10  -4   2       27.48        6.49    196.93 o 
  -9  -4   2       31.45     -205.59    183.95 o 
  -8  -4   2      229.14      452.31    124.79 o 
  -7  -4   2      377.20      414.63     95.08 o 
  -6  -4   2       15.36       28.87     84.40 o 
  -5  -4   2      296.79      279.89     69.52 o 
  -4  -4   2     4811.05     4879.47    151.11 o 
  -3  -4   2     9529.58     9819.10    203.94 o 
  -2  -4   2     3926.73     3750.02    115.89 o 
  -1  -4   2      743.24      731.10     74.03 o 
   0  -4   2     8117.73     7419.65    755.28 o 
   1  -4   2      131.71       96.96     71.42 o 
   2  -4   2     1163.55     1233.54    149.32 o 
   3  -4   2      688.39      978.18    173.13 o 
   4  -4   2     1673.18     1627.74    109.89 o 
   5  -4   2     1889.48     1899.04    137.07 o 
   6  -4   2      169.19      142.37     66.09 o 
   7  -4   2     1417.21     1313.26    150.26 o 
   8  -4   2     2282.36     2760.93    188.86 o 
   9  -4   2      626.81      725.11    148.24 o 
  10  -4   2      156.11      138.50    157.98 o 
  11  -4   2        2.87       36.79    157.98 o 
 -11  -3   2        3.36      -90.89    153.65 o 
 -10  -3   2       72.33      -10.82    153.65 o 
  -9  -3   2      127.93      190.44    212.08 o 
  -8  -3   2       37.06      114.70    155.82 o 
  -7  -3   2       45.23      -33.45     73.91 o 
  -6  -3   2     2138.15     2127.16    127.10 o 
  -5  -3   2     4548.24     4646.68    156.24 o 
  -4  -3   2     2860.13     2853.96    122.36 o 
  -3  -3   2      559.18      648.51     75.67 o 
  -2  -3   2     6890.34     6723.44    143.41 o 
  -1  -3   2      152.67      175.73     46.56 o 
   0  -3   2      878.13      866.06     88.73 o 
   1  -3   2        3.50        4.00     59.15 o 
   2  -3   2     3651.53     4064.20    220.74 o 
   3  -3   2     3418.85     3542.07    133.37 o 
   4  -3   2     1114.10     1087.14     98.79 o 
   5  -3   2     3327.11     3280.86    162.71 o 
   6  -3   2     2514.80     2473.81    111.67 o 
   7  -3   2     1138.47     1062.20    121.70 o 
   8  -3   2     1422.93     1534.26    151.83 o 
   9  -3   2        9.67      113.69    111.74 o 
  10  -3   2      137.52      294.32    212.08 o 
  11  -3   2      273.78      311.63    190.44 o 
 -11  -2   2       51.01       38.95    212.08 o 
 -10  -2   2      131.33       93.06    168.80 o 
  -9  -2   2        8.46       60.60    160.14 o 
  -8  -2   2       85.04       82.24    160.14 o 
  -7  -2   2     1362.44     1445.04    151.12 o 
  -6  -2   2     1520.46     1502.76    106.14 o 
  -5  -2   2     1394.92     1400.18     98.32 o 
  -4  -2   2       30.26      110.26     59.41 o 
  -3  -2   2     1430.02     1562.93     84.50 o 
  -2  -2   2      630.63      558.99     61.78 o 
  -1  -2   2      511.46      550.36     63.04 o 
   0  -2   2     8708.64     9519.73    196.93 o 
   1  -2   2     5674.76     5815.90    449.05 o 
   2  -2   2       71.34       -2.67     67.45 o 
   3  -2   2       58.20      110.40     55.46 o 
   4  -2   2     2526.64     2245.46    124.54 o 
   5  -2   2     2707.20     2701.20    107.54 o 
   6  -2   2       23.87        6.60     50.38 o 
   7  -2   2        4.23       48.37    100.63 o 
   8  -2   2     1302.18     1411.51    180.70 o 
   9  -2   2     2296.88     2233.20    186.63 o 
  10  -2   2       80.27        4.33    155.82 o 
  11  -2   2       10.98      -60.60    214.25 o 
 -11  -1   2       91.18      140.67    179.62 o 
 -10  -1   2        3.79       75.74    222.90 o 
  -9  -1   2      698.65      638.41    207.75 o 
  -8  -1   2      783.63      973.85    251.04 o 
  -7  -1   2      712.15      604.63     84.56 o 
  -6  -1   2      756.67      849.99    159.03 o 
  -5  -1   2     1681.74     1598.16     92.32 o 
  -4  -1   2      401.25      346.58     61.69 o 
  -3  -1   2       21.32       -2.73     52.50 o 
  -2  -1   2     4072.63     4150.59    100.55 o 
  -1  -1   2     1359.47     1361.04     83.97 o 
   0  -1   2    11256.23    12397.96    273.76 o 
   1  -1   2    12446.54    14022.64    291.07 o 
   2  -1   2      985.20     1107.44     94.74 o 
   3  -1   2        6.27      -15.84     61.62 o 
   4  -1   2       28.43       -1.31     63.78 o 
   5  -1   2      994.40      940.41     63.01 o 
   6  -1   2     7645.00     7719.98    183.26 o 
   7  -1   2     3096.03     2704.75    217.49 o 
   8  -1   2      390.46      445.25    104.51 o 
   9  -1   2      428.09      967.02    317.04 o 
  10  -1   2      198.36      195.51    105.04 o 
  11  -1   2      108.34      108.21    162.31 o 
  12  -1   2        0.56      257.53    242.38 o 
 -11   0   2       57.66       99.55    177.46 o 
 -10   0   2      223.12      441.48    207.75 o 
  -9   0   2      310.93      361.41    188.28 o 
  -8   0   2        0.19      -49.77    136.34 o 
  -7   0   2      597.55      705.50    183.95 o 
  -6   0   2     1146.47     1190.94    114.61 o 
  -5   0   2     1008.36      920.37     76.51 o 
  -4   0   2      226.69      151.66     50.17 o 
  -3   0   2      897.72      817.17     63.79 o 
  -2   0   2      144.49      110.19     52.83 o 
  -1   0   2      127.95      157.98     45.10 o 
   0   0   2     1906.91     2031.99     62.78 o 
   1   0   2    10101.50    11341.56    584.31 o 
   2   0   2    24361.76    26743.81    507.60 o 
   3   0   2     2245.29     2135.48    111.58 o 
   4   0   2     1634.22     1521.96     99.43 o 
   5   0   2     2232.97     2383.03    131.36 o 
   6   0   2     5665.30     5677.62    105.25 o 
   7   0   2      920.11      833.09    148.24 o 
   8   0   2       67.71       79.96    107.12 o 
   9   0   2        1.30       -2.57    106.18 o 
  10   0   2     1065.61     1113.65    153.74 o 
  11   0   2       72.56       41.12    170.96 o 
  12   0   2      129.86       45.45    175.29 o 
 -10   1   2        5.04      125.52    177.46 o 
  -9   1   2      244.05      541.03    227.23 o 
  -8   1   2     1834.66     2138.14    279.17 o 
  -7   1   2     1171.36     1237.87    257.53 o 
  -6   1   2      275.52      231.27     74.04 o 
  -5   1   2      334.15      343.79     61.66 o 
  -4   1   2      496.35      486.72     57.67 o 
  -3   1   2     1162.62     1217.45     71.27 o 
  -2   1   2       12.43       29.18     48.69 o 
  -1   1   2    61949.79    58956.90    657.89 o 
   0   1   2    15792.99    16484.14    293.24 o 
   1   1   2     5664.83     5830.94    104.81 o 
   2   1   2     7398.46     7757.79    142.70 o 
   3   1   2     7699.05     7933.75    449.05 o 
   4   1   2      933.86      875.02     94.54 o 
   5   1   2     1362.02     1314.18    111.71 o 
   6   1   2     1065.89      910.60    119.24 o 
   7   1   2      699.22      685.08    101.34 o 
   8   1   2     1602.38     1485.26    145.85 o 
   9   1   2      546.93      567.14    136.10 o 
  10   1   2        3.44       95.27    101.55 o 
  11   1   2       33.29      -36.79    218.58 o 
  12   1   2      108.08      166.64    196.93 o 
 -10   2   2      392.52      359.24    192.61 o 
  -9   2   2      365.64      383.05    233.72 o 
  -8   2   2        0.30        0.00    186.11 o 
  -7   2   2       67.33       21.64    186.11 o 
  -6   2   2      791.73      808.64    119.10 o 
  -5   2   2     1944.57     1958.85    102.14 o 
  -4   2   2      306.04      245.60     82.24 o 
  -3   2   2    10743.28    10556.33    177.70 o 
  -2   2   2    32994.67    33807.59    314.26 o 
  -1   2   2     6876.98     6817.14    118.57 o 
   0   2   2     9786.27     9618.18    318.12 o 
   1   2   2      838.59      834.45    103.88 o 
   2   2   2     9612.26     9232.10    244.54 o 
   3   2   2     1866.83     1672.72    108.63 o 
   4   2   2     4603.20     4373.16    585.39 o 
   5   2   2      832.65      734.51     89.43 o 
   6   2   2     4143.91     3852.18    180.54 o 
   7   2   2     1251.40     1079.83    128.54 o 
   8   2   2        3.71      -28.19     81.26 o 
   9   2   2      200.86      196.07     97.24 o 
  10   2   2      230.01      362.72    105.23 o 
  11   2   2      163.46      255.09    140.67 o 
  12   2   2        5.03     -225.07    157.98 o 
 -10   3   2       58.94      220.74    235.89 o 
  -9   3   2       11.67      -19.48    203.43 o 
  -8   3   2      212.15      116.86    186.11 o 
  -7   3   2      384.75      538.86    186.11 o 
  -6   3   2      155.84       55.32     93.36 o 
  -5   3   2     1403.07     1307.53    100.03 o 
  -4   3   2     3590.41     3439.06    147.16 o 
  -3   3   2      702.51      618.46     66.04 o 
  -2   3   2      136.34      133.91     95.22 o 
  -1   3   2     1496.46     1503.13     81.53 o 
   0   3   2     3529.43     3326.24    140.67 o 
   1   3   2     6671.05     6340.85    214.25 o 
   2   3   2     2280.88     2200.90    153.65 o 
   3   3   2     4090.59     3819.66    196.93 o 
   4   3   2     4171.09     3947.03    155.04 o 
   5   3   2     4800.03     3967.86    345.18 o 
   6   3   2      642.43      637.28    102.61 o 
   7   3   2     2195.09     2131.76    159.89 o 
   8   3   2      868.55      826.05    122.71 o 
   9   3   2      177.79      162.69    106.23 o 
  10   3   2        1.05      -33.44    104.61 o 
  11   3   2      675.59      723.27    141.24 o 
  12   3   2      583.47      545.36    274.84 o 
 -10   4   2       49.37       51.94    164.47 o 
  -9   4   2      280.48      344.09    192.61 o 
  -8   4   2      190.45      292.16    170.96 o 
  -7   4   2        9.84      110.37    157.98 o 
  -6   4   2     1416.97     1514.37    147.88 o 
  -5   4   2      381.80      345.12     85.27 o 
  -4   4   2       13.89       17.31     70.16 o 
  -3   4   2       53.19       80.42     65.47 o 
  -2   4   2     2476.30     2265.76     79.72 o 
  -1   4   2     1965.42     1861.14    129.85 o 
   0   4   2     2268.32     2133.81    142.83 o 
   1   4   2     2802.06     2763.57    155.82 o 
   2   4   2    13398.82    12770.42    339.77 o 
   3   4   2     4035.91     3549.14    212.08 o 
   4   4   2     1855.05     1861.70    126.18 o 
   5   4   2     1045.26     1112.44    113.93 o 
   6   4   2      184.60      138.66     85.96 o 
   7   4   2      337.68      265.16    217.49 o 
   8   4   2       12.06      151.00    121.39 o 
   9   4   2     1807.17     1754.45    179.00 o 
  10   4   2      928.14      911.95    158.05 o 
  11   4   2      595.77      809.78    149.71 o 
  12   4   2      201.65       41.12    212.08 o 
  -9   5   2        0.14      281.33    173.13 o 
  -8   5   2       92.16      164.47    153.65 o 
  -7   5   2      365.57      411.18    186.11 o 
  -6   5   2      181.53      147.16    138.50 o 
  -5   5   2       98.65       60.60    125.52 o 
  -4   5   2      784.35      836.02     94.10 o 
  -3   5   2     5171.58     5485.70    183.55 o 
  -2   5   2      396.74      363.34     58.70 o 
  -1   5   2        3.83       38.95     69.25 o 
   0   5   2     1381.67     1402.34    142.83 o 
   1   5   2     2035.63     2159.78    164.47 o 
   2   5   2     1463.08     1136.16    151.49 o 
   3   5   2     1084.68     1229.22    160.14 o 
   4   5   2     2908.26     2934.54    231.56 o 
   5   5   2      268.16      159.67    103.97 o 
   6   5   2      172.78      183.52     95.56 o 
   7   5   2      483.22      371.55    108.76 o 
   8   5   2     1692.94     1631.22    169.05 o 
   9   5   2      518.15      607.29    139.23 o 
  10   5   2      159.95      180.01    110.71 o 
  11   5   2       14.88      -19.99    132.50 o 
  12   5   2       98.40      157.98    188.28 o 
  -9   6   2      139.80      413.35    220.74 o 
  -8   6   2      433.10      467.45    175.29 o 
  -7   6   2       26.28       97.39    140.67 o 
  -6   6   2      444.72      456.63    134.17 o 
  -5   6   2     1043.91     1276.83    192.61 o 
  -4   6   2     1342.31     1319.34    123.21 o 
  -3   6   2     1055.29      992.24     78.32 o 
  -2   6   2       10.31      -12.34     66.24 o 
  -1   6   2      483.31      428.49    123.35 o 
   0   6   2     1622.85     1672.86    170.96 o 
   1   6   2      244.92      108.21     97.39 o 
   2   6   2     1361.84      993.33    145.00 o 
   3   6   2      274.99      240.22    162.31 o 
   4   6   2      811.23      755.27    147.16 o 
   5   6   2       36.49      125.52    170.96 o 
   6   6   2      213.14      291.07    110.18 o 
   7   6   2        2.89       24.47    117.51 o 
   8   6   2      388.27      433.93    124.48 o 
   9   6   2        0.69       37.18    100.86 o 
  10   6   2      335.23      279.33    112.22 o 
  11   6   2      193.25      161.48    117.96 o 
  12   6   2       53.35       65.29    112.47 o 
  -8   7   2       14.29      469.61    229.40 o 
  -7   7   2      722.41      926.24    233.72 o 
  -6   7   2      511.53      605.95    166.64 o 
  -5   7   2      820.51      618.94    138.50 o 
  -4   7   2       82.99       43.47     64.15 o 
  -3   7   2     1767.69     1667.43    106.25 o 
  -2   7   2     1440.33     1421.13    185.03 o 
  -1   7   2      466.21      409.02    110.37 o 
   0   7   2     1709.93     1514.88    160.14 o 
   1   7   2     2953.64     2804.69    218.58 o 
   2   7   2      830.37      569.16    140.67 o 
   3   7   2      928.56      932.73    186.11 o 
   4   7   2      132.26      214.25    155.82 o 
   5   7   2      223.50      413.35    192.61 o 
   6   7   2     1550.06     1770.24    277.01 o 
   7   7   2      926.85      670.87    246.71 o 
   8   7   2      472.63      582.99    140.01 o 
   9   7   2      625.23      782.49    217.49 o 
  10   7   2      294.07      339.74    126.24 o 
  11   7   2       38.64      144.14    121.19 o 
  -8   8   2      184.25     1082.06    264.02 o 
  -7   8   2      221.03      532.37    175.29 o 
  -6   8   2       32.10      114.70    138.50 o 
  -5   8   2      509.58      772.59    183.95 o 
  -4   8   2     1890.18     2216.05    257.53 o 
  -3   8   2      562.94      547.45     91.32 o 
  -2   8   2        7.71      -32.46    138.50 o 
  -1   8   2      607.09      504.24    157.98 o 
   0   8   2      571.29      551.85    166.64 o 
   1   8   2      608.44      748.78    173.13 o 
   2   8   2       28.47      -80.07    175.29 o 
   3   8   2     3298.27     3213.71    283.50 o 
   4   8   2     3078.78     3414.97    292.16 o 
   5   8   2     1666.43     1577.64    225.07 o 
   6   8   2      444.14      536.70    248.87 o 
   7   8   2     1442.50     1997.48    283.50 o 
   8   8   2      231.32      110.37    205.59 o 
   9   8   2       71.14      251.04    157.98 o 
  10   8   2        3.72      -20.23    138.50 o 
  11   8   2       43.34       63.04    137.22 o 
  -6   9   2      639.91      729.31    181.79 o 
  -5   9   2      173.40      203.43    155.82 o 
  -4   9   2       30.87      -12.98    108.21 o 
  -3   9   2       77.64      127.68    160.14 o 
  -2   9   2      166.30      181.79    157.98 o 
  -1   9   2      821.17      597.29    179.62 o 
   0   9   2        0.54      160.14    173.13 o 
   1   9   2     3140.66     2765.73    264.02 o 
   2   9   2     2609.32     3092.52    289.99 o 
   3   9   2     1383.60     1296.30    251.04 o 
   4   9   2       52.31       30.30    183.95 o 
   6   9   2      603.01      811.54    229.40 o 
   7   9   2      437.99      699.01    268.35 o 
   8   9   2       55.56       49.77    164.47 o 
   9   9   2       69.52       41.12    155.82 o 
  10   9   2      206.10      309.47    179.62 o 
  11   9   2       29.45       36.79    136.34 o 
  -6  10   2        1.80       30.30    132.01 o 
  -5  10   2      118.69        2.16    149.32 o 
  -4  10   2       76.78      216.41    132.01 o 
  -3  10   2      113.48      170.96    155.82 o 
  -2  10   2       62.67      175.29    162.31 o 
  -1  10   2     2951.22     2828.49    281.33 o 
   0  10   2      812.14     1010.64    229.40 o 
   1  10   2       19.45      -77.91    132.01 o 
   2  10   2        4.20       28.13    166.64 o 
   3  10   2     1877.55     1960.69    259.69 o 
   4  10   2     1669.25     1960.69    285.66 o 
   5  10   2      793.88     1534.36    281.33 o 
   6  10   2      233.26      188.28    173.13 o 
   7  10   2       96.44      103.88    238.05 o 
   8  10   2      242.54      103.88    242.38 o 
   9  10   2      137.15      110.37    218.58 o 
  10  10   2       20.32      -82.24    201.26 o 
  -5  11   2      158.39      415.51    192.61 o 
  -4  11   2        0.57      322.45    177.46 o 
  -2  11   2      567.20      499.91    186.11 o 
  -1  11   2      210.81      166.64    175.29 o 
   0  11   2      104.19      218.58    147.16 o 
   1  11   2      130.82        0.00    147.16 o 
   2  11   2      695.69      861.32    274.84 o 
   3  11   2      284.54      471.78    196.93 o 
   4  11   2      102.58      467.45    248.87 o 
   5  11   2      242.27      194.77    192.61 o 
   6  11   2       84.91      101.71    175.29 o 
   7  11   2       29.47        0.00    196.93 o 
   8  11   2       30.23      -95.22    170.96 o 
   9  11   2       31.39       75.74    227.23 o 
  -4  12   2      271.36      409.02    188.28 o 
  -2  12   2      234.35      259.69    179.62 o 
  -1  12   2      281.23      106.04    188.28 o 
   0  12   2       92.07        8.66    177.46 o 
   1  12   2      533.76      532.37    190.44 o 
   2  12   2       14.03     -108.21    164.47 o 
   3  12   2      106.99      112.53    173.13 o 
   4  12   2       25.63      134.17    229.40 o 
   5  12   2      185.55      205.59    209.92 o 
   6  12   2      276.35      690.35    277.01 o 
   7  12   2        1.38      101.71    188.28 o 
   8  12   2        1.02      106.04    246.71 o 
   9  12   2        7.40       73.58    181.79 o 
  -1  13   2      116.32      108.21    194.77 o 
   0  13   2       24.82        6.49    190.44 o 
   1  13   2       12.44      -97.39    207.75 o 
   2  13   2       50.58      142.83    186.11 o 
   3  13   2       23.58       51.94    166.64 o 
   4  13   2      279.61      333.27    207.75 o 
   5  13   2       61.39     -142.83    175.29 o 
   6  13   2      159.61      222.90    199.10 o 
   7  13   2       17.74      -64.92    177.46 o 
   8  13   2        1.38      -97.39    227.23 o 
  -1  14   2       19.00     -101.71    181.79 o 
   0  14   2       34.00      -86.56    157.98 o 
   1  14   2       67.01      231.56    199.10 o 
   2  14   2      202.44       60.60    179.62 o 
   3  14   2       37.55      110.37    231.56 o 
   4  14   2      206.56      482.60    218.58 o 
   5  14   2       73.91      -82.24    181.79 o 
   6  14   2       21.52     -192.61    151.49 o 
  -1 -14   3        1.39       -8.66    149.32 o 
  -4 -13   3       49.92        6.49    179.62 o 
  -3 -13   3       18.82     -125.52    190.44 o 
  -2 -13   3       59.69        6.49    155.82 o 
  -1 -13   3       41.17        2.16    151.49 o 
   0 -13   3      172.23      173.13    168.80 o 
   1 -13   3        2.89        0.00    194.77 o 
   2 -13   3       53.55     -132.01    188.28 o 
   3 -13   3      127.35      130.79    121.07 o 
  -6 -12   3      155.83       69.25    175.29 o 
  -5 -12   3       90.80      -73.58    205.59 o 
  -4 -12   3       12.17      134.17    192.61 o 
  -3 -12   3      245.68      248.87    179.62 o 
  -2 -12   3      373.76      536.70    246.71 o 
  -1 -12   3       63.54      207.75    173.13 o 
   0 -12   3        1.48       60.60    149.32 o 
   1 -12   3      285.36      181.79    168.80 o 
   2 -12   3      254.29      295.23    241.30 o 
   3 -12   3      120.10      254.08    150.68 o 
   4 -12   3       12.11      107.97    126.60 o 
   5 -12   3       93.02      251.48    110.87 o 
  -7 -11   3      153.43      129.85    181.79 o 
  -6 -11   3        0.55      149.32    194.77 o 
  -5 -11   3      103.59      155.82    173.13 o 
  -4 -11   3      365.51      281.33    246.71 o 
  -3 -11   3        9.50       56.27    151.49 o 
  -2 -11   3       62.33       56.27    166.64 o 
  -1 -11   3      976.09      828.85    207.75 o 
   0 -11   3     1741.57     1798.38    264.02 o 
   1 -11   3      295.14      422.25    133.11 o 
   2 -11   3       91.48      170.31    121.64 o 
   3 -11   3      195.62      159.98    109.02 o 
   4 -11   3      352.28      514.30    132.01 o 
   5 -11   3       11.47      129.85     93.35 o 
   6 -11   3        0.20     -177.46    136.34 o 
  -8 -10   3        0.20      -45.45    162.31 o 
  -7 -10   3       29.08       88.73    168.80 o 
  -6 -10   3       76.73     -216.41    212.08 o 
  -5 -10   3       40.25       49.77    160.14 o 
  -4 -10   3       75.55      188.28    186.11 o 
  -3 -10   3      106.07      119.03    157.98 o 
  -2 -10   3     1757.50     2040.76    300.81 o 
  -1 -10   3      919.12      984.67    216.41 o 
   0 -10   3       11.29      -60.60    151.49 o 
   1 -10   3       60.97      151.84    111.43 o 
   2 -10   3      753.62      851.22    140.76 o 
   3 -10   3      288.49      172.35    123.92 o 
   4 -10   3       72.61       34.63    153.65 o 
   5 -10   3      212.92      138.50    203.43 o 
   6 -10   3      412.63      248.87    201.26 o 
   7 -10   3      254.30      160.14    181.79 o 
  -8  -9   3      132.26       97.39    162.31 o 
  -7  -9   3       19.67       49.77    121.19 o 
  -6  -9   3        6.72      -31.02     94.85 o 
  -5  -9   3        0.89       96.53    124.43 o 
  -4  -9   3      934.60      968.85    151.49 o 
  -3  -9   3      368.49      510.73    233.72 o 
  -2  -9   3     1011.51     1151.31    222.90 o 
  -1  -9   3      954.41     1175.11    222.90 o 
   0  -9   3     2302.70     2204.46    190.40 o 
   1  -9   3     2365.40     2389.27    192.36 o 
   2  -9   3      372.87      320.86    135.78 o 
   3  -9   3       55.48       62.76    203.43 o 
   4  -9   3      499.89      341.93    155.82 o 
   5  -9   3      608.37      551.85    168.80 o 
   6  -9   3       20.98        0.00    136.34 o 
   7  -9   3      710.33      690.35    220.74 o 
   8  -9   3      357.98       56.27    166.64 o 
  -9  -8   3       30.47     -190.44    196.93 o 
  -8  -8   3      208.99      228.44    132.03 o 
  -7  -8   3        0.38      -36.81     80.19 o 
  -6  -8   3      170.03      186.15     89.19 o 
  -5  -8   3      188.52      316.41    138.31 o 
  -4  -8   3      215.95      159.39    109.71 o 
  -3  -8   3      986.56      920.51    133.39 o 
  -2  -8   3     1494.49     1362.68    155.04 o 
  -1  -8   3     2501.17     2516.86    268.35 o 
   0  -8   3     1512.22     1441.72    160.65 o 
   1  -8   3       24.45        3.35     86.37 o 
   2  -8   3     1122.89     1179.44    251.04 o 
   3  -8   3      214.90      231.56    151.49 o 
   4  -8   3       54.49       88.73    140.67 o 
   5  -8   3      250.34      225.07    145.00 o 
   6  -8   3      855.77      811.54    183.95 o 
   7  -8   3      282.01      216.41    140.67 o 
   8  -8   3        0.19      -56.27    166.64 o 
  -9  -7   3        3.22      -38.95    147.16 o 
  -8  -7   3       73.15       65.60    142.22 o 
  -7  -7   3     1154.52     1268.91    121.89 o 
  -6  -7   3      104.85      284.71    118.63 o 
  -5  -7   3        1.68     -125.49     83.66 o 
  -4  -7   3       86.08        4.20    105.95 o 
  -3  -7   3     3551.81     3846.19    206.52 o 
  -2  -7   3     1537.29     1470.88    140.68 o 
  -1  -7   3      104.62       93.39     74.52 o 
   0  -7   3       31.79        0.90     86.45 o 
   1  -7   3     1126.58     1192.29    121.59 o 
   2  -7   3        1.08       43.28    112.53 o 
   3  -7   3        2.59       54.10    119.03 o 
   4  -7   3      372.90      136.34    134.17 o 
   5  -7   3      220.52      211.32     94.73 o 
   6  -7   3       83.05      156.99    105.04 o 
   7  -7   3       15.39       -7.75     97.98 o 
   8  -7   3      278.12      522.34    123.21 o 
   9  -7   3      257.39      337.60    147.16 o 
  -9  -6   3      246.60       93.06    235.89 o 
  -8  -6   3      191.50      145.00    216.41 o 
  -7  -6   3       83.61       78.08     95.01 o 
  -6  -6   3       13.73       63.18     88.95 o 
  -5  -6   3     1660.50     1743.64    126.80 o 
  -4  -6   3     2276.16     2268.35    136.65 o 
  -3  -6   3       50.10      -16.80     74.89 o 
  -2  -6   3      108.60      106.85     89.32 o 
  -1  -6   3      785.61      677.06     87.84 o 
   0  -6   3        1.45       19.24     56.99 o 
   1  -6   3      156.11      220.74    119.03 o 
   2  -6   3        1.18      110.37    142.83 o 
   3  -6   3     1382.48     1285.48    175.29 o 
   4  -6   3     1390.37     1084.22    205.59 o 
   5  -6   3        3.83      -30.30     84.67 o 
   6  -6   3      358.57      313.15    104.41 o 
   7  -6   3      327.96      310.79    142.83 o 
   8  -6   3      238.46      214.57    202.34 o 
   9  -6   3       39.02     -132.09    110.75 o 
  10  -6   3      280.71      240.22    155.82 o 
 -10  -5   3      298.71      454.46    201.26 o 
  -9  -5   3       20.90      -67.09    149.32 o 
  -8  -5   3       57.98     -209.92    173.13 o 
  -7  -5   3      991.86     1067.34    123.28 o 
  -6  -5   3     3283.69     3662.89    169.64 o 
  -5  -5   3      258.76      343.54     84.46 o 
  -4  -5   3       16.78       22.55     64.33 o 
  -3  -5   3        2.44       -9.04     59.39 o 
  -2  -5   3      234.16      239.52     67.00 o 
  -1  -5   3      405.15      309.36     75.07 o 
   0  -5   3     1117.19     1037.67     83.29 o 
   1  -5   3    11328.09    10875.73    266.25 o 
   2  -5   3     5811.69     5667.81    285.66 o 
   3  -5   3     1385.82     1328.76    168.80 o 
   4  -5   3      196.89      210.74     80.07 o 
   5  -5   3     1201.79     1174.29    116.99 o 
   6  -5   3      240.28      305.47    104.61 o 
   7  -5   3      131.02      122.61     93.02 o 
   8  -5   3      216.98      210.58     87.90 o 
   9  -5   3     1002.56      931.04    137.27 o 
  10  -5   3      363.11      439.31    203.43 o 
 -10  -4   3       88.74      138.50    209.92 o 
  -9  -4   3      312.00      229.40    173.13 o 
  -8  -4   3      595.43      655.73    186.11 o 
  -7  -4   3       84.22      145.64     92.81 o 
  -6  -4   3       66.55      123.26     83.19 o 
  -5  -4   3      102.80      114.28     74.26 o 
  -4  -4   3     1858.67     1778.29    109.04 o 
  -3  -4   3     2709.11     2635.81    113.73 o 
  -2  -4   3       59.26       -6.56     63.49 o 
  -1  -4   3    11099.28    11291.23    272.63 o 
   0  -4   3     7350.81     7768.46    238.05 o 
   1  -4   3        2.41      -51.32     58.78 o 
   2  -4   3      450.00      413.23     78.47 o 
   3  -4   3    10825.87    11883.65    254.05 o 
   4  -4   3     5418.48     5443.01    183.59 o 
   5  -4   3      986.82      851.22    109.61 o 
   6  -4   3       29.77       -4.59     80.58 o 
   7  -4   3     2912.22     2933.82    194.27 o 
   8  -4   3     2167.59     2191.84    170.50 o 
   9  -4   3       33.95       33.46     98.59 o 
  10  -4   3       12.78       43.28    175.29 o 
  11  -4   3       31.82      512.89    233.72 o 
 -10  -3   3      110.63      140.67    164.47 o 
  -9  -3   3       11.96      -60.60    196.93 o 
  -8  -3   3       96.74       62.76    190.44 o 
  -7  -3   3      168.07      262.16    110.94 o 
  -6  -3   3     3183.94     3106.39    155.79 o 
  -5  -3   3     2145.08     2155.76    120.23 o 
  -4  -3   3      341.91      312.32     72.84 o 
  -3  -3   3      217.57      411.46    169.93 o 
  -2  -3   3     1942.17     1914.90     92.33 o 
  -1  -3   3     1247.09     1287.40     65.89 o 
   0  -3   3     5842.18     6063.78    183.59 o 
   1  -3   3     6394.65     6142.80    222.90 o 
   2  -3   3    18089.14    18957.15    293.70 o 
   3  -3   3     3749.89     3850.54    134.66 o 
   4  -3   3      434.03      425.40     85.27 o 
   5  -3   3     3176.31     3185.38    154.99 o 
   6  -3   3     3553.04     3571.60    177.33 o 
   7  -3   3        1.09       31.98     82.42 o 
   8  -3   3       56.22       21.36     94.54 o 
   9  -3   3      849.09      868.50    144.19 o 
  10  -3   3      636.04      695.26    139.23 o 
  11  -3   3       21.03      164.47    214.25 o 
 -10  -2   3       28.11      -47.61    142.83 o 
  -9  -2   3      125.72      155.82    170.96 o 
  -8  -2   3      666.63      610.28    233.72 o 
  -7  -2   3      523.92      577.27    137.23 o 
  -6  -2   3       12.05      -20.21     72.52 o 
  -5  -2   3     1544.33     1456.37    145.90 o 
  -4  -2   3     3298.74     3147.33    116.55 o 
  -3  -2   3       66.19       40.56     54.11 o 
  -2  -2   3     2210.15     2029.76     87.39 o 
  -1  -2   3     7836.03     7618.33    163.49 o 
   0  -2   3    15368.92    15546.05    274.64 o 
   1  -2   3     3432.05     3632.55    139.89 o 
   2  -2   3      112.14       79.72     42.10 o 
   3  -2   3     5750.64     5690.26    119.74 o 
   4  -2   3     4272.06     4511.64    164.31 o 
   5  -2   3     1762.08     1802.13    170.96 o 
   6  -2   3       23.53       20.83     44.07 o 
   7  -2   3      456.12      616.37    124.44 o 
   8  -2   3       12.66      -14.91    101.39 o 
   9  -2   3     1060.00      969.61    135.55 o 
  10  -2   3       10.57       49.77    104.06 o 
  11  -2   3      785.40      831.02    222.90 o 
 -10  -1   3       16.66      218.58    227.23 o 
  -9  -1   3      316.36      277.01    177.46 o 
  -8  -1   3        7.14      157.98    164.47 o 
  -7  -1   3      220.73      265.60    110.56 o 
  -6  -1   3      228.18      175.20     69.86 o 
  -5  -1   3     1549.31     1514.41     98.68 o 
  -4  -1   3      860.46      928.76     78.56 o 
  -3  -1   3        3.61      -13.26     56.06 o 
  -2  -1   3     7202.41     6742.16    128.29 o 
  -1  -1   3      530.04      467.96     45.46 o 
   0  -1   3     7937.40     8650.03    185.03 o 
   1  -1   3     1115.16     1097.13     86.25 o 
   2  -1   3     8565.55    10044.05    518.34 o 
   3  -1   3     1834.19     1911.81    134.37 o 
   4  -1   3       88.46      105.79     77.64 o 
   5  -1   3       32.34       13.96     73.31 o 
   6  -1   3     3152.25     3204.63     90.19 o 
   7  -1   3      691.59      566.33    119.53 o 
   8  -1   3      314.64      216.50    117.09 o 
   9  -1   3      524.54      532.33    116.38 o 
  10  -1   3      477.85      398.88    107.95 o 
  11  -1   3       66.92       67.09    164.47 o 
  12  -1   3       23.35      -95.22    153.65 o 
 -10   0   3       58.45        0.00    155.82 o 
  -9   0   3        8.87      173.13    166.64 o 
  -8   0   3      317.53      337.60    166.64 o 
  -7   0   3      900.73      970.52    151.31 o 
  -6   0   3      481.20      588.73    117.56 o 
  -5   0   3       52.41       85.11     57.19 o 
  -4   0   3     1091.18     1151.59     81.68 o 
  -3   0   3     1603.24     1568.75     73.48 o 
  -2   0   3      185.05      136.97     53.51 o 
  -1   0   3    14655.50    14799.82    555.87 o 
   0   0   3      204.61      225.80     78.99 o 
   1   0   3    23439.66    24781.84    364.65 o 
   2   0   3       80.69      358.78    221.27 o 
   3   0   3       22.96       39.96     40.94 o 
   4   0   3     4699.54     4646.78    164.24 o 
   5   0   3     3012.86     2975.66    148.91 o 
   6   0   3        0.34      -14.63     65.50 o 
   7   0   3      108.87       55.16     97.72 o 
   8   0   3      641.07      599.36    106.59 o 
   9   0   3        9.14       59.40    103.22 o 
  10   0   3       31.85        9.70    124.44 o 
  11   0   3      314.18      251.98    119.24 o 
  12   0   3      524.58      467.45    257.53 o 
 -10   1   3       99.09       75.74    164.47 o 
  -9   1   3      232.27      140.67    201.26 o 
  -8   1   3      288.65      341.93    175.29 o 
  -7   1   3       30.68       80.07    105.59 o 
  -6   1   3      964.93     1124.53    182.87 o 
  -5   1   3      905.04      932.54     78.57 o 
  -4   1   3      163.13      153.98     50.42 o 
  -3   1   3      199.43      143.00     42.82 o 
  -2   1   3     2522.32     2324.26    164.47 o 
  -1   1   3    24783.54    24272.68    452.30 o 
   0   1   3    14012.66    14413.22    486.93 o 
   1   1   3       52.48       79.29     58.90 o 
   2   1   3     7369.19     7332.91    146.53 o 
   3   1   3     3514.89     3376.30     99.91 o 
   4   1   3     1598.18     1372.19    218.58 o 
   5   1   3      874.56      874.95    111.58 o 
   6   1   3      498.38      496.09     96.72 o 
   7   1   3     1674.60     1558.26    132.90 o 
   8   1   3      676.41      529.21    106.59 o 
   9   1   3       18.67       31.12     89.20 o 
  10   1   3      684.99      622.14    116.76 o 
  11   1   3      497.61      524.86    118.79 o 
  12   1   3       51.85      -10.82    227.23 o 
 -10   2   3      195.89      331.11    188.28 o 
  -9   2   3       96.28       67.09    207.75 o 
  -8   2   3      109.01       71.42    209.92 o 
  -7   2   3      759.57      785.57    199.10 o 
  -6   2   3      584.74      650.69    120.06 o 
  -5   2   3        0.04       -8.77     85.67 o 
  -4   2   3     2157.28     1998.31    142.83 o 
  -3   2   3    21604.69    21992.96    244.72 o 
  -2   2   3    19976.09    19775.65    447.97 o 
  -1   2   3     1060.02      835.35    121.19 o 
   0   2   3        5.43      -24.06     56.16 o 
   1   2   3       35.32        4.95     81.15 o 
   2   2   3      536.64      527.95     91.97 o 
   3   2   3       35.39       12.98    127.68 o 
   4   2   3     5893.09     5714.88    121.27 o 
   5   2   3     9400.28     8152.58   1240.44 o 
   6   2   3     3170.25     3255.08    169.34 o 
   7   2   3     1174.85     1125.52    130.83 o 
   8   2   3      475.32      471.78    105.94 o 
   9   2   3      231.85      224.46    126.84 o 
  10   2   3       17.37      -23.09    121.19 o 
  11   2   3       13.81      -67.50    118.49 o 
  12   2   3      139.77      108.21    248.87 o 
 -10   3   3       48.02      287.83    192.61 o 
  -9   3   3      560.36      515.06    207.75 o 
  -8   3   3      220.83      560.50    225.07 o 
  -7   3   3        0.84       73.58    140.67 o 
  -6   3   3      177.16      281.33    151.49 o 
  -5   3   3     5852.53     5812.80    318.12 o 
  -4   3   3    12821.32    12706.58    473.94 o 
  -3   3   3      501.09      540.56     59.86 o 
  -2   3   3       53.01       69.99     73.58 o 
  -1   3   3       13.04      104.03     58.43 o 
   0   3   3      132.23      127.66     83.32 o 
   1   3   3      140.95      184.88     68.61 o 
   2   3   3     1368.49     1237.16    111.45 o 
   3   3   3    17247.29    16735.08    393.87 o 
   4   3   3     8020.09     7392.39    203.96 o 
   5   3   3       65.57        4.49     71.71 o 
   6   3   3      395.83      345.51     89.04 o 
   7   3   3     1549.03     1554.49    157.51 o 
   8   3   3      107.28      101.20    117.00 o 
   9   3   3        9.84      -57.44    112.13 o 
  10   3   3      226.28      344.55    190.44 o 
  11   3   3     1056.99     1086.76    166.82 o 
  12   3   3      494.54      431.96    137.54 o 
  -9   4   3       50.37      166.64    203.43 o 
  -8   4   3        7.76       23.81    149.32 o 
  -7   4   3      331.65      348.42    177.46 o 
  -6   4   3     1062.26     1068.00    143.45 o 
  -5   4   3       27.35       -4.33    129.85 o 
  -4   4   3     1010.54      965.24     65.43 o 
  -3   4   3      673.06      630.94     52.76 o 
  -2   4   3     1808.21     1837.28     94.00 o 
  -1   4   3      377.93      310.41     60.28 o 
   0   4   3      172.21      126.22     58.54 o 
   1   4   3     6063.56     5838.77    216.41 o 
   2   4   3      773.02      705.50    112.53 o 
   3   4   3     1589.22     1677.19    157.98 o 
   4   4   3     2427.74     2445.45    199.10 o 
   5   4   3     8918.19     8748.21    248.07 o 
   6   4   3     3372.06     3002.07    268.35 o 
   7   4   3      532.27      468.74    117.21 o 
   8   4   3      549.08      465.88    113.87 o 
   9   4   3     2963.16     2812.54    223.48 o 
  10   4   3      568.49      748.55    151.56 o 
  11   4   3       61.75       97.82     99.39 o 
  12   4   3       10.63       88.51    120.59 o 
  -9   5   3        0.87      134.17    205.59 o 
  -8   5   3      268.51      439.31    188.28 o 
  -7   5   3      188.46      411.18    188.28 o 
  -6   5   3      385.62      393.87    157.98 o 
  -5   5   3      343.64      337.60    157.98 o 
  -4   5   3      622.36      748.78    168.80 o 
  -3   5   3     1241.19     1139.90     75.41 o 
  -2   5   3      164.92      116.68     60.28 o 
  -1   5   3     1077.23     1174.18    188.28 o 
   0   5   3     1401.01     1462.94    134.17 o 
   1   5   3      252.64      108.21     99.55 o 
   2   5   3     1767.88     1774.57    177.46 o 
   3   5   3    12958.22    12378.72    372.23 o 
   4   5   3     8773.27     8253.92    335.44 o 
   5   5   3      504.13      255.37    125.52 o 
   6   5   3       11.32       15.98     86.32 o 
   7   5   3     2088.15     2122.63    172.58 o 
   8   5   3     1384.07     1485.97    231.56 o 
   9   5   3      200.61      313.07    118.31 o 
  10   5   3        0.20      -64.41    105.69 o 
  11   5   3       44.40       67.37    101.29 o 
  12   5   3       57.87       76.25    119.77 o 
  -8   6   3       75.04      348.42    179.62 o 
  -7   6   3      128.49      203.43    157.98 o 
  -6   6   3      284.77      257.53    121.19 o 
  -5   6   3      103.26        0.00    112.53 o 
  -4   6   3      383.59      296.48    127.68 o 
  -3   6   3      178.93      157.98     56.31 o 
  -2   6   3     1946.73     2010.26    122.13 o 
  -1   6   3      111.26       83.90     76.79 o 
   0   6   3       33.58       67.09     80.07 o 
   1   6   3      925.93      924.08    153.65 o 
   2   6   3     6780.36     6373.31    283.50 o 
   3   6   3     1113.37     1103.70    190.44 o 
   4   6   3      171.21      391.70    140.67 o 
   5   6   3     1380.31     1346.08    194.77 o 
   6   6   3     1588.05     1471.60    225.07 o 
   7   6   3      158.66      236.26    115.16 o 
   8   6   3       94.76      165.77    113.08 o 
   9   6   3       79.60       61.72    117.23 o 
  10   6   3      258.48      186.95    122.39 o 
  11   6   3       16.82       23.89    262.94 o 
  12   6   3       37.21       61.80    152.57 o 
  -8   7   3      117.12      482.60    201.26 o 
  -7   7   3      353.71      647.07    203.43 o 
  -6   7   3       33.84      168.80    151.49 o 
  -5   7   3       20.25      168.80    116.86 o 
  -4   7   3      733.08      731.47    179.62 o 
  -3   7   3     1144.10     1122.19    129.10 o 
  -2   7   3        2.47       -3.25     74.98 o 
  -1   7   3       53.03      116.86    112.53 o 
   0   7   3     3605.15     3354.37    212.08 o 
   1   7   3     2230.47     1906.58    183.95 o 
   2   7   3        2.06     -134.17    125.52 o 
   3   7   3      280.37      283.50    138.50 o 
   4   7   3      132.65      125.52    129.85 o 
   5   7   3       69.95      251.04    151.49 o 
   6   7   3      232.47      359.24    177.46 o 
   7   7   3       47.32       23.81    201.26 o 
   8   7   3      903.06     1162.13    264.02 o 
   9   7   3      215.41      237.38    132.90 o 
  10   7   3       10.36      311.12    211.00 o 
  11   7   3       42.01       39.46    102.90 o 
  12   7   3        8.69       -5.71    169.88 o 
  -6   8   3      194.23      112.53    145.00 o 
  -5   8   3     1009.29      989.00    201.26 o 
  -4   8   3      332.83      354.91    140.67 o 
  -3   8   3      515.07      733.63    199.10 o 
  -2   8   3     2992.92     3011.53    171.47 o 
  -1   8   3     2758.90     2858.79    229.40 o 
   0   8   3      227.15      186.11    136.34 o 
   1   8   3      104.48      -19.48    121.19 o 
   2   8   3      500.69      266.19    127.68 o 
   3   8   3     1177.00     1724.80    244.54 o 
   4   8   3      621.84      705.50    190.44 o 
   5   8   3       82.80      121.19    196.93 o 
   6   8   3     2063.78     2484.40    287.83 o 
   7   8   3     1118.32     1125.34    231.56 o 
   8   8   3      243.30      151.49    170.96 o 
   9   8   3       93.49      114.70    153.65 o 
  10   8   3        0.54      -12.98    127.68 o 
  11   8   3        0.48      -42.66    140.23 o 
  -6   9   3      326.21      255.37    134.17 o 
  -5   9   3       10.30        4.33    138.50 o 
  -4   9   3      257.31      374.39    149.32 o 
  -3   9   3      206.79      218.58    142.83 o 
  -2   9   3      476.57      648.71    119.24 o 
  -1   9   3       22.11      248.87    160.14 o 
   0   9   3     1329.17     1372.05    196.93 o 
   1   9   3     2698.13     3105.50    289.99 o 
   2   9   3     1880.70     1869.79    257.53 o 
   3   9   3      615.95      560.50    183.95 o 
   4   9   3     1197.58     1625.25    251.04 o 
   5   9   3      961.97     1123.17    218.58 o 
   6   9   3       59.88       69.25    183.95 o 
   7   9   3       52.44       73.58    188.28 o 
   8   9   3      396.11      339.77    183.95 o 
   9   9   3      283.52      313.80    179.62 o 
  10   9   3       30.40     -181.79    175.29 o 
  11   9   3       11.03      168.80    181.79 o 
  -6  10   3       54.81        4.33    155.82 o 
  -5  10   3      277.18      318.12    140.67 o 
  -4  10   3        3.81       51.94    162.31 o 
  -3  10   3       11.86      -30.30    119.03 o 
  -2  10   3      228.91      423.46    101.86 o 
  -1  10   3     3217.44     3194.23    279.17 o 
   0  10   3     1726.70     1858.97    235.89 o 
   1  10   3      528.08      584.31    220.74 o 
   2  10   3        2.91       62.76    155.82 o 
   3  10   3      681.12      690.35    201.26 o 
   4  10   3       59.56      153.65    238.05 o 
   5  10   3      343.18      495.58    261.86 o 
   6  10   3      829.43     1045.27    238.05 o 
   7  10   3     1030.79     1177.28    253.20 o 
   8  10   3      464.49      705.50    216.41 o 
   9  10   3       23.58      147.16    220.74 o 
  10  10   3      266.17      216.41    173.13 o 
  -5  11   3        6.88       82.24    127.68 o 
  -4  11   3      346.32      499.91    177.46 o 
  -3  11   3      665.55     1099.37    214.25 o 
  -2  11   3      399.49      471.78    168.80 o 
  -1  11   3       80.61      -15.15    110.37 o 
   0  11   3      197.45      350.59    186.11 o 
   1  11   3      488.82      638.41    192.61 o 
   2  11   3      136.49      324.62    179.62 o 
   3  11   3      143.00      136.34    216.41 o 
   4  11   3      186.70      199.10    192.61 o 
   6  11   3      330.44      328.94    194.77 o 
   7  11   3        0.58     -127.68    168.80 o 
   8  11   3      154.12      116.86    190.44 o 
   9  11   3      260.41      248.87    231.56 o 
  10  11   3       72.44       80.07    168.80 o 
  -4  12   3      198.42      694.68    229.40 o 
  -3  12   3        0.12       -6.49    123.35 o 
  -2  12   3       11.09      134.17    145.00 o 
  -1  12   3      113.90      168.80    166.64 o 
   0  12   3      457.58      391.70    203.43 o 
   1  12   3       65.76        6.49    155.82 o 
   2  12   3       87.34       64.92    212.08 o 
   3  12   3      122.45       62.76    205.59 o 
   4  12   3        8.78      188.28    246.71 o 
   5  12   3       16.86      -69.25    251.04 o 
   6  12   3      123.10      179.62    186.11 o 
   7  12   3      336.29      497.75    222.90 o 
   8  12   3        6.61     -110.37    231.56 o 
   9  12   3       31.65      -60.60    160.14 o 
  -3  13   3        9.90      302.98    160.14 o 
  -2  13   3      231.94      510.73    186.11 o 
   0  13   3        0.01       56.27    162.31 o 
   1  13   3       17.03       77.91    170.96 o 
   2  13   3       10.40     -132.01    147.16 o 
   3  13   3        0.10        8.66    166.64 o 
   4  13   3        5.75      -10.82    238.05 o 
   5  13   3      129.18      173.13    207.75 o 
   6  13   3      127.74      -34.63    164.47 o 
   7  13   3        6.17       64.92    183.95 o 
   8  13   3       18.36      112.53    240.22 o 
   0  14   3       35.22      -56.27    222.90 o 
   1  14   3        9.33      -15.15    157.98 o 
   2  14   3       30.26      -67.09    160.14 o 
   3  14   3       37.91      -84.40    216.41 o 
   4  14   3      460.03      586.47    229.40 o 
   5  14   3       31.10       17.31    244.54 o 
   6  14   3        0.30        4.33    160.14 o 
  -3 -13   4        8.32     -110.37    175.29 o 
  -2 -13   4        0.25      114.70    160.14 o 
  -1 -13   4      116.73      264.02    179.62 o 
   0 -13   4        6.07      -64.92    134.17 o 
   1 -13   4      137.15      194.77    207.75 o 
   2 -13   4      260.55      175.29    188.28 o 
  -5 -12   4       19.67      -41.12    147.16 o 
  -4 -12   4        1.77     -142.83    205.59 o 
  -3 -12   4       69.71       38.95    147.16 o 
  -2 -12   4       22.29       21.64    218.58 o 
  -1 -12   4      150.50       64.92    157.98 o 
   0 -12   4      229.91      352.75    231.56 o 
   1 -12   4      344.72      398.20    183.95 o 
   2 -12   4      148.21      256.95    132.20 o 
   3 -12   4        5.62      -69.57    103.28 o 
   4 -12   4       21.22       53.97    126.07 o 
  -6 -11   4      169.26       54.10    220.74 o 
  -5 -11   4      519.61      588.64    251.04 o 
  -4 -11   4      431.86      499.91    244.54 o 
  -3 -11   4       61.72       10.82    147.16 o 
  -2 -11   4       91.30       -4.33    147.16 o 
  -1 -11   4      397.54      294.32    175.29 o 
   0 -11   4      739.42      982.51    227.23 o 
   1 -11   4       41.41        7.81    105.29 o 
   2 -11   4        6.52       -1.20    107.81 o 
   3 -11   4      322.18      300.01    123.23 o 
   4 -11   4      124.35      102.99     99.52 o 
   6 -11   4       41.42      -84.40    201.26 o 
  -7 -10   4      387.08      754.33    153.71 o 
  -6 -10   4      318.18      430.26    124.69 o 
  -5 -10   4       29.49      -88.60    125.31 o 
  -4 -10   4       97.65       24.86    110.58 o 
  -3 -10   4      310.32      235.89    162.31 o 
  -2 -10   4      773.77      772.59    203.43 o 
  -1 -10   4       43.84      238.05    168.80 o 
   0 -10   4      667.88      641.36    152.30 o 
   1 -10   4     1081.71     1270.52    165.99 o 
   2 -10   4      103.87      116.95    110.65 o 
   3 -10   4       91.90      275.08    103.08 o 
   4 -10   4      191.34      -56.27    149.32 o 
   5 -10   4      320.51      233.72    157.98 o 
   6 -10   4      263.30     -112.53    123.35 o 
   7 -10   4       17.62     -164.47    175.29 o 
  -7  -9   4       10.17      -28.98    154.73 o 
  -6  -9   4       78.79       41.01    267.27 o 
  -5  -9   4       26.94       80.07    101.00 o 
  -4  -9   4      967.18     1046.75    150.02 o 
  -3  -9   4       52.14      -65.29    108.36 o 
  -2  -9   4      939.92      778.47    186.11 o 
  -1  -9   4      133.12      123.35    164.47 o 
   0  -9   4      161.07      132.91    113.08 o 
   1  -9   4      181.84      192.34    112.47 o 
   2  -9   4      622.38      565.69    120.77 o 
   3  -9   4      697.70      917.58    220.74 o 
   4  -9   4      921.17      805.05    227.23 o 
   5  -9   4        4.96        8.66    132.01 o 
   6  -9   4      632.09      679.53    227.23 o 
   7  -9   4      796.85      631.92    194.77 o 
   8  -9   4      108.71      -64.92    138.50 o 
  -7  -8   4      193.73      211.46    114.27 o 
  -6  -8   4      244.50      256.61    106.06 o 
  -5  -8   4        2.56       78.50    154.73 o 
  -4  -8   4      742.77      533.98    127.68 o 
  -3  -8   4      855.16      929.89    163.91 o 
  -2  -8   4      971.15      919.16    149.63 o 
  -1  -8   4        1.55      -69.43     89.94 o 
   0  -8   4      198.24      170.28    119.24 o 
   1  -8   4      186.91      122.56    125.52 o 
   2  -8   4     1784.27     1640.40    242.38 o 
   3  -8   4        1.88     -123.35    127.68 o 
   4  -8   4     1699.15     1560.32    233.72 o 
   5  -8   4     1929.69     1863.30    246.71 o 
   6  -8   4     1234.41     1203.25    248.87 o 
   7  -8   4       49.52      140.67    147.16 o 
   8  -8   4       56.94       97.39    151.49 o 
   9  -8   4      147.42       86.56    199.10 o 
  -9  -7   4       11.14       38.95    149.32 o 
  -8  -7   4        6.96     -285.66    190.44 o 
  -7  -7   4      169.41       60.48     91.43 o 
  -6  -7   4      201.79      146.19     99.41 o 
  -5  -7   4      910.54      844.13    105.24 o 
  -4  -7   4      106.38      100.38     94.56 o 
  -3  -7   4     1305.54     1182.10    148.19 o 
  -2  -7   4      262.76      158.86    124.37 o 
  -1  -7   4      216.82      231.84     94.60 o 
   0  -7   4      131.36       74.05     89.43 o 
   1  -7   4       21.66      -11.52     83.27 o 
   2  -7   4     2641.75     2581.79    244.54 o 
   3  -7   4     4781.25     4806.49    333.27 o 
   4  -7   4     1956.38     1824.35    225.07 o 
   5  -7   4      342.90      376.56    175.29 o 
   6  -7   4       30.75      -25.97    160.14 o 
   7  -7   4       37.00      140.67    173.13 o 
   8  -7   4      287.10      149.32    181.79 o 
   9  -7   4        2.15        8.66    132.01 o 
  -9  -6   4      199.02      -25.97    220.74 o 
  -8  -6   4       11.05     -235.89    194.77 o 
  -7  -6   4        6.65      110.15    118.01 o 
  -6  -6   4      161.60      248.81     87.90 o 
  -5  -6   4      974.20      981.15    111.57 o 
  -4  -6   4      115.73      105.78     78.65 o 
  -3  -6   4       11.87       90.62     74.75 o 
  -2  -6   4      490.33      455.56    163.39 o 
  -1  -6   4      391.63      338.72     83.73 o 
   0  -6   4      840.47      671.37     91.69 o 
   1  -6   4      276.74      129.50     81.60 o 
   2  -6   4     1804.70     1547.34    216.41 o 
   3  -6   4     1054.41     1172.95    181.79 o 
   4  -6   4       20.52       55.23     83.80 o 
   5  -6   4      171.97      134.69     93.88 o 
   6  -6   4      708.47      645.41    124.43 o 
   7  -6   4       32.52      -21.10     99.93 o 
   8  -6   4       87.15      111.58     88.25 o 
   9  -6   4      282.83      346.42    120.77 o 
  -9  -5   4        1.93     -134.17    140.67 o 
  -8  -5   4       22.81      359.24    214.25 o 
  -7  -5   4      219.70      272.15    125.03 o 
  -6  -5   4       37.38      -31.42     78.48 o 
  -5  -5   4     1666.69     1790.37    136.26 o 
  -4  -5   4     1561.41     1568.11    113.99 o 
  -3  -5   4     1934.97     1936.82    124.22 o 
  -2  -5   4      273.56      188.97     65.95 o 
  -1  -5   4      166.30      168.49     70.50 o 
   0  -5   4      167.83      134.30     84.40 o 
   1  -5   4     1635.40     1586.74    139.15 o 
   2  -5   4      648.29      717.25     95.50 o 
   3  -5   4     1405.08     1539.91    101.56 o 
   4  -5   4     1827.91     1791.41    120.82 o 
   5  -5   4     2782.17     2756.14    192.61 o 
   6  -5   4       55.75       18.39     84.16 o 
   7  -5   4       14.14      -33.13     98.59 o 
   8  -5   4      332.01      380.42    148.24 o 
   9  -5   4      277.02      211.51    103.99 o 
  10  -5   4        5.77        9.23     98.76 o 
 -10  -4   4       59.31       15.15    160.14 o 
  -9  -4   4      158.53      129.85    157.98 o 
  -8  -4   4      107.70       23.81    134.17 o 
  -7  -4   4      344.56      423.62    117.35 o 
  -6  -4   4     1060.84     1219.94    114.83 o 
  -5  -4   4     1088.22     1242.26    130.88 o 
  -4  -4   4     1063.85     1134.48    106.13 o 
  -3  -4   4      238.60      204.49     72.94 o 
  -2  -4   4     2397.52     2243.11    103.98 o 
  -1  -4   4     6051.13     5910.06    154.66 o 
   0  -4   4     1190.77     1099.50    114.00 o 
   1  -4   4     2490.13     2355.39    269.43 o 
   2  -4   4     3851.46     3925.35     97.61 o 
   3  -4   4     5546.04     5798.00    234.05 o 
   4  -4   4     2709.06     2748.87    333.27 o 
   5  -4   4       67.06       50.48     78.81 o 
   6  -4   4      515.76      456.47     97.09 o 
   7  -4   4      432.74      479.87    109.07 o 
   8  -4   4       39.53       90.42     95.65 o 
   9  -4   4       49.19       -1.08    110.18 o 
  10  -4   4      300.21      370.84    123.92 o 
  11  -4   4       94.77      140.67    194.77 o 
 -10  -3   4       45.71     -127.68    196.93 o 
  -9  -3   4       22.15       51.94    199.10 o 
  -8  -3   4      298.73      216.41    214.25 o 
  -7  -3   4       32.39       83.32    102.53 o 
  -6  -3   4       47.83        8.77    102.27 o 
  -5  -3   4       31.74       74.88     76.86 o 
  -4  -3   4     2390.69     2379.38    124.47 o 
  -3  -3   4     6726.80     6937.21    172.49 o 
  -2  -3   4     4479.87     4452.00    134.92 o 
  -1  -3   4      833.71      799.68     56.81 o 
   0  -3   4     6364.41     5814.04    271.07 o 
   1  -3   4     6574.01     7077.01    524.80 o 
   2  -3   4     4909.71     5325.49    143.75 o 
   3  -3   4      675.79      625.50     60.16 o 
   4  -3   4     2578.20     2636.09    128.89 o 
   5  -3   4     4819.03     5037.20    225.07 o 
   6  -3   4      329.28      329.63    101.86 o 
   7  -3   4      528.54      508.73    109.67 o 
   8  -3   4     1492.50     1420.79    259.69 o 
   9  -3   4      993.62      990.45    142.29 o 
  10  -3   4      176.60      -26.83     97.24 o 
  11  -3   4       22.99       23.19    117.09 o 
 -10  -2   4       12.29      207.75    222.90 o 
  -9  -2   4      108.62       82.24    170.96 o 
  -8  -2   4       94.98       82.24    199.10 o 
  -7  -2   4       78.55       93.43    107.48 o 
  -6  -2   4      740.25      739.08    120.06 o 
  -5  -2   4     3466.72     3438.51    145.07 o 
  -4  -2   4     1911.69     2077.73    106.99 o 
  -3  -2   4     4769.25     4945.47    143.46 o 
  -2  -2   4      230.31      234.72     58.03 o 
  -1  -2   4      912.46      912.89     53.87 o 
   0  -2   4    22283.08    22581.44    457.30 o 
   1  -2   4      218.26      209.92     67.33 o 
   2  -2   4      149.65      196.81     59.14 o 
   3  -2   4     1693.32     1724.31     77.82 o 
   4  -2   4     1186.86     1185.31     72.88 o 
   5  -2   4     6150.42     6580.36    215.94 o 
   6  -2   4     3229.44     3376.00    177.19 o 
   7  -2   4     3364.69     3354.74    203.43 o 
   8  -2   4     1400.70     1522.77    155.04 o 
   9  -2   4        0.08        4.44     98.47 o 
  10  -2   4      602.16      585.93    132.90 o 
  11  -2   4      657.04      640.75    133.11 o 
  12  -2   4        1.75      -23.81    147.16 o 
 -10  -1   4       71.48      -17.31    160.14 o 
  -9  -1   4       22.07     -157.98    132.01 o 
  -8  -1   4      337.37      255.37    168.80 o 
  -7  -1   4     1076.37     1216.17    199.10 o 
  -6  -1   4      688.28      708.19    131.36 o 
  -5  -1   4        3.38        9.18     59.55 o 
  -4  -1   4     2272.31     2208.64    136.49 o 
  -3  -1   4     4718.21     4538.89    192.13 o 
  -2  -1   4     4945.04     4750.18    273.39 o 
  -1  -1   4      821.53      692.50     71.42 o 
   0  -1   4     1023.82      996.66     93.06 o 
   1  -1   4     4813.44     4996.11    244.54 o 
   2  -1   4      503.23      506.84     69.61 o 
   3  -1   4     3968.18     4429.51    270.25 o 
   4  -1   4     1847.08     1876.50    135.12 o 
   5  -1   4     1742.71     1652.27    123.70 o 
   6  -1   4     2058.71     1962.63    143.07 o 
   7  -1   4       23.63       22.17     78.71 o 
   8  -1   4      854.28      748.64    128.35 o 
   9  -1   4      577.34      502.24    114.49 o 
  10  -1   4      328.11      443.21    121.99 o 
  11  -1   4        0.97       61.19    105.06 o 
  12  -1   4      476.96      302.98    238.05 o 
 -10   0   4       14.58       62.76    214.25 o 
  -9   0   4      125.40      101.71    153.65 o 
  -8   0   4      286.78      493.42    177.46 o 
  -7   0   4      648.58      793.30    137.54 o 
  -6   0   4        2.29       16.08    113.38 o 
  -5   0   4      367.31      357.29    107.50 o 
  -4   0   4      154.80      122.06     53.88 o 
  -3   0   4      785.31      746.57     77.04 o 
  -2   0   4     2483.70     2334.04     88.73 o 
  -1   0   4     8335.85     7909.83    298.65 o 
   0   0   4      204.89      245.49     56.13 o 
   1   0   4      144.86      117.93     64.91 o 
   2   0   4       36.29       32.01     54.52 o 
   3   0   4      906.53      974.25     68.88 o 
   4   0   4      419.83      376.92     52.22 o 
   5   0   4     2329.11     2200.54    139.23 o 
   6   0   4     4532.71     4424.39    188.61 o 
   7   0   4     5444.68     5073.07    213.97 o 
   8   0   4     1495.90     1327.36    136.17 o 
   9   0   4       18.42      -38.07    100.44 o 
  10   0   4       72.07       44.64    112.82 o 
  11   0   4      229.03      239.60    107.62 o 
  12   0   4      214.34      346.23    129.96 o 
 -10   1   4      293.78      157.98    207.75 o 
  -9   1   4      274.15      209.92    162.31 o 
  -8   1   4        2.99      112.53    153.65 o 
  -7   1   4      107.74      180.50    113.62 o 
  -6   1   4      389.42      598.74    151.49 o 
  -5   1   4      117.51       78.04    160.14 o 
  -4   1   4       63.53      112.14     37.40 o 
  -3   1   4       46.30      101.71    106.04 o 
  -2   1   4     2519.48     2536.34    199.10 o 
  -1   1   4     4085.18     3904.06    220.74 o 
   0   1   4      765.72      803.60     80.07 o 
   1   1   4     1190.25     1218.10     86.72 o 
   2   1   4     2016.80     2163.95    116.86 o 
   3   1   4      181.49      347.08    123.35 o 
   4   1   4     9987.28    10110.43    152.94 o 
   5   1   4     5543.58     5845.22    226.15 o 
   6   1   4     4446.98     4451.26    190.82 o 
   7   1   4      524.21      444.15    105.45 o 
   8   1   4        1.76       68.94     98.85 o 
   9   1   4      290.90      443.50    245.63 o 
  10   1   4      556.99      518.87    152.57 o 
  11   1   4       12.99      -10.87     98.47 o 
  12   1   4       65.77      130.42    103.68 o 
  -9   2   4      237.52      417.67    192.61 o 
  -8   2   4      373.85      621.10    203.43 o 
  -7   2   4      212.21      482.60    212.08 o 
  -6   2   4        3.06      -75.62    103.52 o 
  -5   2   4       51.71       -9.90    111.43 o 
  -4   2   4     1031.11      826.69    153.65 o 
  -3   2   4     6167.30     6531.29    318.12 o 
  -2   2   4      742.94      774.75    132.01 o 
  -1   2   4     4505.41     4390.98    240.22 o 
   0   2   4     8772.17     9061.85    164.84 o 
   1   2   4    12562.71    13637.97    252.12 o 
   2   2   4     2478.92     2420.94    114.00 o 
   3   2   4      614.39      584.43     97.39 o 
   4   2   4     1535.07     1414.60     72.89 o 
   5   2   4     8812.83     8672.73    158.37 o 
   6   2   4     1456.25     1431.19    123.70 o 
   7   2   4      424.27      346.71    114.65 o 
   8   2   4     2657.43     2673.63    187.94 o 
   9   2   4      411.32      451.77    132.04 o 
  10   2   4        0.17      -92.67    103.92 o 
  11   2   4       31.67       80.21    119.03 o 
  12   2   4      134.36        8.48     94.93 o 
  -9   3   4      166.90      222.90    183.95 o 
  -8   3   4      233.77      231.56    157.98 o 
  -7   3   4        1.63      300.81    196.93 o 
  -6   3   4      755.53      821.23    153.45 o 
  -5   3   4     1942.93     1796.21    220.74 o 
  -4   3   4      120.66       51.94    138.50 o 
  -3   3   4     5347.75     5105.14    277.01 o 
  -2   3   4     3328.22     2882.60    231.56 o 
  -1   3   4     2443.26     2435.10     83.42 o 
   0   3   4     2981.56     3232.31    111.64 o 
   1   3   4      818.04      793.89     77.86 o 
   2   3   4     6797.44     6827.36    233.72 o 
   3   3   4     9933.57     9656.83    196.22 o 
   4   3   4     1362.00     1346.39    221.82 o 
   5   3   4      677.91      616.32     96.30 o 
   6   3   4     3443.46     3271.94     95.92 o 
   7   3   4     1099.72     1055.70    125.03 o 
   8   3   4       25.39      -15.50     93.55 o 
   9   3   4       45.41      -16.32    105.65 o 
  10   3   4      207.85      467.02    135.66 o 
  11   3   4      109.45       64.59    101.25 o 
  12   3   4       16.78     -128.92    142.83 o 
  -9   4   4        1.78      274.84    173.13 o 
  -8   4   4      328.18      785.57    240.22 o 
  -7   4   4     1172.48      844.00    218.58 o 
  -6   4   4       24.05      125.39    114.88 o 
  -5   4   4      294.50      441.48    140.67 o 
  -4   4   4     1203.65     1218.39    170.96 o 
  -3   4   4     1643.34     1198.92    166.64 o 
  -2   4   4        3.34      -39.23     50.78 o 
  -1   4   4      751.91      658.67     68.76 o 
   0   4   4     6248.98     5938.76    157.98 o 
   1   4   4     9867.96     9731.38    427.41 o 
   2   4   4      501.20      433.78     84.12 o 
   3   4   4      713.14      646.56     78.65 o 
   4   4   4     4850.20     4932.18    157.94 o 
   5   4   4     3718.74     3287.29    238.05 o 
   6   4   4      104.21       99.09     91.27 o 
   7   4   4      183.84      133.01    102.82 o 
   8   4   4      874.49      661.01    134.17 o 
   9   4   4     1349.29     1353.68    169.05 o 
  10   4   4       20.98        9.74    110.18 o 
  11   4   4      121.08       80.11    164.47 o 
  12   4   4      310.41      266.07    125.68 o 
  -8   5   4      236.51      380.88    203.43 o 
  -7   5   4      179.24      318.12    196.93 o 
  -6   5   4      699.55      707.66    155.82 o 
  -5   5   4       22.89      160.14    160.14 o 
  -4   5   4      286.00      246.71    129.85 o 
  -3   5   4      724.39      545.36    142.83 o 
  -2   5   4     3221.95     2938.68    124.44 o 
  -1   5   4     3610.05     3602.66    194.77 o 
   0   5   4       69.53      108.21     66.50 o 
   1   5   4     7450.38     7017.70    191.19 o 
   2   5   4     1811.86     1694.94    115.34 o 
   3   5   4     6359.08     6208.84    274.84 o 
   4   5   4     1871.15     1915.24    201.26 o 
   5   5   4      424.21      209.92    160.14 o 
   6   5   4      519.94      344.09    138.50 o 
   7   5   4     1851.49     1852.59    169.05 o 
   8   5   4       17.68       98.65    110.79 o 
   9   5   4      882.57      852.81    138.96 o 
  10   5   4      890.69     1113.37    161.93 o 
  11   5   4      546.40      538.80    157.02 o 
  12   5   4       35.66       45.31    157.98 o 
  -8   6   4      113.57      404.69    225.07 o 
  -7   6   4       98.58      517.22    203.43 o 
  -6   6   4      170.56       36.79    142.83 o 
  -5   6   4       15.51       80.07    116.86 o 
  -4   6   4      384.80      465.28    183.95 o 
  -3   6   4      596.64      569.16    151.49 o 
  -2   6   4      325.60      293.20     76.36 o 
  -1   6   4     1560.57     1393.69    108.11 o 
   0   6   4     2481.22     2113.79    121.14 o 
   1   6   4     6009.55     6022.03    197.77 o 
   2   6   4    11342.95    11190.62    363.57 o 
   3   6   4        3.79       -4.33    103.88 o 
   4   6   4      260.07      289.99    166.64 o 
   5   6   4       60.31       51.94    164.47 o 
   6   6   4       99.29        6.49    183.95 o 
   7   6   4     1245.01     1289.81    207.75 o 
   8   6   4      749.03      834.25    189.36 o 
   9   6   4      830.51      800.26    140.80 o 
  10   6   4      213.77      232.24    130.30 o 
  11   6   4        3.84     -109.81    174.21 o 
  12   6   4       87.85       73.65    100.50 o 
  -8   7   4        9.66      216.41    160.14 o 
  -7   7   4        5.85      214.25    147.16 o 
  -6   7   4        5.44       -2.16    147.16 o 
  -5   7   4      683.87      638.41    166.64 o 
  -4   7   4       96.57       88.73    116.86 o 
  -3   7   4        1.43       47.61    157.98 o 
  -2   7   4        9.53      -62.22     88.05 o 
  -1   7   4     2361.68     2333.23    140.85 o 
   0   7   4     2924.51     3048.80    157.94 o 
   1   7   4      132.02       10.82    114.70 o 
   2   7   4      183.17       97.39    145.00 o 
   3   7   4      521.91      458.79    125.52 o 
   4   7   4        5.65      -10.82    123.35 o 
   5   7   4      317.57      149.32    160.14 o 
   6   7   4       63.27      -47.61    142.83 o 
   7   7   4     1337.63     1222.72    218.58 o 
   8   7   4      721.10      616.77    190.44 o 
   9   7   4      106.44      238.05    160.14 o 
  10   7   4      386.16      415.04    146.05 o 
  11   7   4      220.22      185.68    111.64 o 
  12   7   4        9.39       12.44    110.37 o 
  -6   8   4      837.48      893.78    212.08 o 
  -5   8   4      255.93      413.35    151.49 o 
  -4   8   4      144.68       86.56    123.35 o 
  -3   8   4       30.90       38.95    125.52 o 
  -2   8   4     1286.54     1356.90    207.75 o 
  -1   8   4      349.75      225.16     99.78 o 
   0   8   4      593.73      498.96    112.28 o 
   1   8   4        8.12      106.04    138.50 o 
   2   8   4      307.98      454.46    173.13 o 
   3   8   4      139.48      238.05    147.16 o 
   4   8   4      210.79      196.93    142.83 o 
   5   8   4      184.43      108.21    212.08 o 
   6   8   4     1273.22     1488.91    277.01 o 
   7   8   4      233.61      132.01    177.46 o 
   8   8   4      396.79      365.73    235.89 o 
   9   8   4      318.96      240.22    162.31 o 
  10   8   4      149.80      175.29    153.65 o 
  11   8   4        1.73       21.64    127.68 o 
  -6   9   4        0.12     -125.52    147.16 o 
  -5   9   4      511.83      733.63    175.29 o 
  -4   9   4      332.62      523.72    160.14 o 
  -3   9   4      952.31      908.93    194.77 o 
  -2   9   4       73.54      125.52    138.50 o 
  -1   9   4     1886.66     1670.60    189.36 o 
   0   9   4      226.51      324.62    136.34 o 
   1   9   4      516.63      651.40    183.95 o 
   2   9   4      152.59      183.95    145.00 o 
   3   9   4      554.65      558.34    218.58 o 
   4   9   4     2678.33     2698.65    255.37 o 
   5   9   4      104.33      186.11    186.11 o 
   6   9   4      387.66      489.09    253.20 o 
   7   9   4       35.63     -240.22    160.14 o 
   8   9   4      216.32      283.50    225.07 o 
   9   9   4      116.28      179.62    170.96 o 
  10   9   4        1.86      129.85    194.77 o 
  11   9   4       82.05      305.14    173.13 o 
  -6  10   4      130.78      365.73    194.77 o 
  -5  10   4      245.57      586.47    177.46 o 
  -4  10   4        0.61       17.31    155.82 o 
  -3  10   4       55.77      294.32    186.11 o 
  -2  10   4      230.20      346.26    162.31 o 
  -1  10   4      408.87      396.10    114.65 o 
   0  10   4        0.47      -88.73    125.52 o 
   1  10   4      441.29      510.73    162.31 o 
   2  10   4     1721.53     1683.68    225.07 o 
   3  10   4      319.27      328.95    183.95 o 
   4  10   4      811.46      895.94    274.84 o 
   5  10   4      642.38      852.66    216.41 o 
   6  10   4      797.21     1276.83    289.99 o 
   7  10   4      487.62      737.96    218.58 o 
   8  10   4       14.60      -43.28    166.64 o 
   9  10   4      208.24      222.90    240.22 o 
  10  10   4      367.12      378.72    183.95 o 
  11  10   4       17.54      175.29    190.44 o 
  -5  11   4        0.35       88.73    138.50 o 
  -4  11   4      440.37      627.59    183.95 o 
  -3  11   4      147.29      289.99    196.93 o 
  -2  11   4       62.13      138.50    181.79 o 
  -1  11   4       29.16      -43.28    123.35 o 
   0  11   4      427.52      324.62    192.61 o 
   1  11   4      747.49     1001.98    188.28 o 
   2  11   4      925.49      887.29    218.58 o 
   3  11   4      865.19      655.73    248.87 o 
   4  11   4      874.12     1222.72    294.32 o 
   5  11   4     1960.73     2040.76    298.65 o 
   6  11   4      151.17       41.12    177.46 o 
   7  11   4       86.79      116.86    194.77 o 
   8  11   4      265.96      502.07    214.25 o 
   9  11   4       61.16      -12.98    214.25 o 
  10  11   4        0.04        6.49    153.65 o 
  -4  12   4       17.30      -49.77    177.46 o 
  -3  12   4      162.86      285.66    168.80 o 
  -2  12   4      253.48      292.16    166.64 o 
  -1  12   4      111.31      393.87    177.46 o 
   0  12   4        0.91      -12.98    179.62 o 
   1  12   4      905.21      679.53    216.41 o 
   2  12   4      557.76      465.28    209.92 o 
   3  12   4      645.49      844.00    218.58 o 
   4  12   4      221.57      383.05    205.59 o 
   5  12   4       42.76     -125.52    214.25 o 
   6  12   4      241.96      335.44    248.87 o 
   7  12   4      173.84      -10.82    240.22 o 
   8  12   4        4.95      -23.81    168.80 o 
   9  12   4        1.12      -23.81    157.98 o 
  -2  13   4      113.08      720.65    216.41 o 
  -1  13   4       14.50      123.35    188.28 o 
   0  13   4       98.58      134.17    199.10 o 
   1  13   4       36.79       36.79    140.67 o 
   2  13   4        0.73       71.42    164.47 o 
   3  13   4       50.31      155.82    179.62 o 
   4  13   4      279.97      595.13    272.68 o 
   5  13   4      211.27      225.07    188.28 o 
   6  13   4        1.53       54.10    186.11 o 
   7  13   4       22.00     -101.71    166.64 o 
   8  13   4        2.47     -116.86    220.74 o 
  -1  14   4        5.46       -4.33    127.68 o 
   1  14   4       18.25     -101.71    138.50 o 
   2  14   4       51.37      -23.81    209.92 o 
   3  14   4      200.93       38.95    240.22 o 
   4  14   4      141.82      268.35    257.53 o 
   5  14   4        7.51     -223.99    149.32 o 
   6  14   4        2.58      -36.79    203.43 o 
   7  14   4       40.09        4.33    175.29 o 
  -2 -13   5        0.75     -125.52    186.11 o 
  -1 -13   5       18.66       25.97    151.49 o 
   0 -13   5       22.14      -43.28    129.85 o 
   1 -13   5       82.31       90.89    138.50 o 
  -4 -12   5       14.45     -112.53    149.32 o 
  -3 -12   5      103.96       97.39    140.67 o 
  -2 -12   5        0.36      -64.92    147.16 o 
  -1 -12   5      221.65      272.68    175.29 o 
   0 -12   5      159.18      175.29    164.47 o 
   1 -12   5        5.36      -55.14    110.92 o 
   2 -12   5      106.33       90.33    138.61 o 
   3 -12   5       81.33       68.30    117.21 o 
   4 -12   5        1.91      114.48    108.36 o 
  -5 -11   5       76.83       12.60    102.85 o 
  -4 -11   5        3.89       23.81    155.82 o 
  -3 -11   5      254.86      -45.45    190.44 o 
  -2 -11   5       84.13      125.52    160.14 o 
  -1 -11   5       46.20     -121.19    132.01 o 
   0 -11   5        3.91      -41.12    190.44 o 
   1 -11   5       52.09      -50.16    103.75 o 
   2 -11   5        9.11       39.26    108.36 o 
   3 -11   5       44.76       98.74    100.01 o 
   4 -11   5       63.16      246.88    108.45 o 
   5 -11   5      453.73      374.39    242.38 o 
   6 -11   5      196.49       56.27    203.43 o 
  -6 -10   5       12.80      196.36    161.23 o 
  -5 -10   5      125.88      149.04    120.78 o 
  -4 -10   5      168.89      213.74    139.57 o 
  -3 -10   5      178.96       76.80    110.38 o 
  -2 -10   5       15.29      128.72    114.89 o 
  -1 -10   5      193.29      294.32    170.96 o 
   0 -10   5      212.41       72.76    111.53 o 
   1 -10   5      986.86     1100.58    160.66 o 
   2 -10   5        8.89      -11.84     89.04 o 
   3 -10   5      365.85      489.98    129.85 o 
   4 -10   5       67.60       -4.33    157.98 o 
   5 -10   5      315.23      112.53    194.77 o 
   6 -10   5        4.57      -56.27    136.34 o 
   7 -10   5       68.25      -25.97    181.79 o 
  -7  -9   5       14.15       21.64    132.01 o 
  -6  -9   5       90.86       25.23    116.09 o 
  -5  -9   5        0.58        4.33    100.86 o 
  -4  -9   5       51.96       36.07    112.22 o 
  -3  -9   5      399.74      456.63    134.66 o 
  -2  -9   5     2323.51     2520.85    197.33 o 
  -1  -9   5      459.21      559.70    139.26 o 
   0  -9   5       73.06      117.43    122.84 o 
   1  -9   5      530.92      351.86    117.00 o 
   2  -9   5     1567.78     1610.13    175.98 o 
   3  -9   5      101.83       15.15    147.16 o 
   4  -9   5       11.00      -34.63    132.01 o 
   5  -9   5       46.96      155.82    151.49 o 
   6  -9   5      949.80      947.88    216.41 o 
   7  -9   5      534.96      387.38    181.79 o 
   8  -9   5        0.01       23.81    140.67 o 
  -7  -8   5       42.68      175.29    173.13 o 
  -6  -8   5       64.31       20.83    106.78 o 
  -5  -8   5      355.23      392.50    114.65 o 
  -4  -8   5      880.91     1222.93    162.32 o 
  -3  -8   5       83.56      183.03    106.34 o 
  -2  -8   5        1.00       37.89    110.65 o 
  -1  -8   5     1708.84     1729.51    145.50 o 
   0  -8   5     1115.18      943.40    122.31 o 
   1  -8   5      385.07      383.24    127.06 o 
   2  -8   5      628.20      499.91    222.90 o 
   3  -8   5      619.40      541.03    181.79 o 
   4  -8   5     2475.51     2516.86    309.47 o 
   5  -8   5     1270.69      820.20    192.61 o 
   6  -8   5        0.56       84.40    147.16 o 
   7  -8   5      323.05      127.68    166.64 o 
   8  -8   5      301.74      218.58    170.96 o 
   9  -8   5      116.24      -88.73    170.96 o 
  -7  -7   5       34.96      123.35    157.98 o 
  -6  -7   5      701.28      745.14    157.98 o 
  -5  -7   5      194.67      168.37     95.41 o 
  -4  -7   5      127.38       67.16    111.53 o 
  -3  -7   5      286.27      284.36    142.83 o 
  -2  -7   5     1813.67     1948.44    176.50 o 
  -1  -7   5     2497.10     2429.80    144.04 o 
   0  -7   5      979.85      933.40    110.52 o 
   1  -7   5      681.20      547.81    117.09 o 
   2  -7   5     2076.20     1819.81    161.42 o 
   3  -7   5     1499.98     1785.39    257.53 o 
   4  -7   5      356.80      443.64    207.75 o 
   5  -7   5      633.74      696.84    201.26 o 
   6  -7   5      130.83      140.67    142.83 o 
   7  -7   5       85.20      181.79    153.65 o 
   8  -7   5       94.92       45.45    181.79 o 
   9  -7   5      192.82      134.17    149.32 o 
  -8  -6   5       77.45     -238.05    166.64 o 
  -7  -6   5       35.83        4.11    119.04 o 
  -6  -6   5        0.49       68.05    127.44 o 
  -5  -6   5       52.62      -17.17     93.25 o 
  -4  -6   5      823.14      782.30    123.70 o 
  -3  -6   5     1330.37     1351.65    151.12 o 
  -2  -6   5      389.58      372.87    110.86 o 
  -1  -6   5       71.84      108.82     75.97 o 
   0  -6   5     2652.41     2560.19    135.44 o 
   1  -6   5     1112.64      928.99    125.80 o 
   2  -6   5       67.50      147.42    101.75 o 
   3  -6   5       76.40      225.07    175.29 o 
   4  -6   5      227.43      116.86    134.17 o 
   5  -6   5      102.59       56.27    129.85 o 
   6  -6   5        5.58       49.77    147.16 o 
   7  -6   5      311.59      266.19    166.64 o 
   8  -6   5      865.92     1170.78    238.05 o 
   9  -6   5      386.19      350.59    192.61 o 
  10  -6   5       12.02     -212.08    157.98 o 
  -9  -5   5       68.03      145.00    207.75 o 
  -8  -5   5       70.26       43.28    194.77 o 
  -7  -5   5       40.36      -27.44     98.21 o 
  -6  -5   5      140.84      176.38    119.36 o 
  -5  -5   5      865.23      955.69    109.29 o 
  -4  -5   5      519.82      691.31    106.74 o 
  -3  -5   5      299.17      440.89    126.87 o 
  -2  -5   5       79.45      110.58     67.91 o 
  -1  -5   5      124.74       94.07     75.66 o 
   0  -5   5      110.87       43.87     85.67 o 
   1  -5   5      510.02      491.10    101.55 o 
   2  -5   5      103.93       44.51     82.13 o 
   3  -5   5     1516.96     1548.86    134.43 o 
   4  -5   5      535.39      451.37    190.44 o 
   5  -5   5      173.26      136.42     75.99 o 
   6  -5   5      390.66      271.24    146.08 o 
   7  -5   5      682.65      754.14    117.06 o 
   8  -5   5      118.85       76.67     92.12 o 
   9  -5   5      199.10      215.66    107.68 o 
  10  -5   5      302.93      257.53    147.16 o 
  11  -5   5      274.64      315.96    179.62 o 
  -9  -4   5       24.52      -12.98    190.44 o 
  -8  -4   5       47.84       56.27    145.00 o 
  -7  -4   5      895.13     1283.72    252.12 o 
  -6  -4   5      946.38     1376.99    169.88 o 
  -5  -4   5      436.64      680.21    110.43 o 
  -4  -4   5       36.20       21.67     83.98 o 
  -3  -4   5      181.95      188.43     73.08 o 
  -2  -4   5       51.00        9.68     61.61 o 
  -1  -4   5     1355.16     1313.97     76.10 o 
   0  -4   5     2950.11     3078.39    165.08 o 
   1  -4   5     5709.67     5819.15    209.23 o 
   2  -4   5     1353.53     1372.71    173.13 o 
   3  -4   5     1460.46     1462.95     79.04 o 
   4  -4   5      658.15      579.43     64.13 o 
   5  -4   5       54.03      138.08     89.81 o 
   6  -4   5       57.52       61.28     92.03 o 
   7  -4   5      163.68       53.68     90.81 o 
   8  -4   5     1013.07     1249.88    148.22 o 
   9  -4   5     1462.00     1360.11    155.99 o 
  10  -4   5      554.97      439.31    157.98 o 
  11  -4   5       28.37      -11.20     91.47 o 
  -9  -3   5      275.52      365.73    186.11 o 
  -8  -3   5      541.15      696.84    201.26 o 
  -7  -3   5      101.93      126.74    110.30 o 
  -6  -3   5       92.68       53.89    106.59 o 
  -5  -3   5      388.05      515.70    133.73 o 
  -4  -3   5     3053.80     3299.85    164.35 o 
  -3  -3   5     1264.06     1286.91     97.09 o 
  -2  -3   5      873.00      870.86     82.62 o 
  -1  -3   5     5474.99     5415.85    119.55 o 
   0  -3   5     6792.63     6934.51    122.96 o 
   1  -3   5     2492.74     2566.64    141.25 o 
   2  -3   5      116.60      135.32     82.25 o 
   3  -3   5       39.93       38.57     49.40 o 
   4  -3   5     1264.23     1309.97     79.60 o 
   5  -3   5     1629.49     1632.52    125.29 o 
   6  -3   5     3215.26     3047.09    259.69 o 
   7  -3   5     2854.48     2849.22    181.41 o 
   8  -3   5      297.64      366.13    114.00 o 
   9  -3   5      477.45      536.04    121.14 o 
  10  -3   5       90.92      136.46    107.03 o 
  11  -3   5      123.67       90.63     94.84 o 
  -9  -2   5        5.95       84.40    207.75 o 
  -8  -2   5       17.83      -75.74    140.67 o 
  -7  -2   5      366.91      292.83    131.36 o 
  -6  -2   5     1130.22     1340.14    158.07 o 
  -5  -2   5      533.74      514.82    115.70 o 
  -4  -2   5      170.78      237.97     85.96 o 
  -3  -2   5     2232.30     2163.79    110.40 o 
  -2  -2   5     3860.53     3983.58    128.87 o 
  -1  -2   5      114.00       96.56     44.62 o 
   0  -2   5       57.79       72.55     42.87 o 
   1  -2   5     4614.50     4689.08    345.18 o 
   2  -2   5     8261.25     8526.72    381.97 o 
   3  -2   5     3453.27     3622.35    106.33 o 
   4  -2   5      527.54      532.44     61.83 o 
   5  -2   5     7577.81     7608.08    197.11 o 
   6  -2   5     5086.50     5509.19    220.99 o 
   7  -2   5     1312.29     1269.68    146.93 o 
   8  -2   5       98.47       60.67    116.03 o 
   9  -2   5      136.74      188.79     97.09 o 
  10  -2   5      458.53      591.09    127.90 o 
  11  -2   5       84.17      113.67    113.83 o 
  12  -2   5       42.05       38.52    114.01 o 
  -9  -1   5      123.76       90.89    203.43 o 
  -8  -1   5      405.45      770.42    240.22 o 
  -7  -1   5      708.67      878.48    142.29 o 
  -6  -1   5       69.26       33.33     98.69 o 
  -5  -1   5      847.22      682.20    181.79 o 
  -4  -1   5      351.66      299.67     69.36 o 
  -3  -1   5       56.23       48.37     54.25 o 
  -2  -1   5      177.82      162.27     61.22 o 
  -1  -1   5     3180.15     2962.67    225.07 o 
   0  -1   5     1867.10     1772.76    105.04 o 
   1  -1   5     3322.80     3045.78    352.75 o 
   2  -1   5       20.11        5.28     57.25 o 
   3  -1   5    16094.46    17565.41    304.67 o 
   4  -1   5     4237.45     4312.63    120.59 o 
   5  -1   5     1785.70     1793.07     88.26 o 
   6  -1   5      695.77      692.48    106.99 o 
   7  -1   5      820.12      787.56    152.57 o 
   8  -1   5     2509.58     2321.60    307.30 o 
   9  -1   5      961.75     1117.76    146.31 o 
  10  -1   5      195.84      181.02     95.19 o 
  11  -1   5      540.49      396.03    175.29 o 
  12  -1   5      410.11      423.44    135.17 o 
  -9   0   5      243.06      123.35    155.82 o 
  -8   0   5       58.85      259.69    203.43 o 
  -7   0   5       91.57       83.74    110.05 o 
  -6   0   5      707.10      723.08    136.18 o 
  -5   0   5      185.95      149.43    104.51 o 
  -4   0   5       94.84        8.29     96.16 o 
  -3   0   5     1184.79     1129.45     73.80 o 
  -2   0   5     3521.45     3348.51    110.37 o 
  -1   0   5     1629.76     1658.39    103.88 o 
   0   0   5     1952.51     2085.38    148.24 o 
   1   0   5     6765.19     6447.67    381.97 o 
   2   0   5     5880.86     5547.93    159.15 o 
   3   0   5       46.67       75.84     71.24 o 
   4   0   5      786.11      756.62     69.35 o 
   5   0   5      496.09      473.69     62.53 o 
   6   0   5     3564.01     3745.58    256.45 o 
   7   0   5     1719.99     1690.42    188.28 o 
   8   0   5       43.04       10.11     99.15 o 
   9   0   5      416.70      488.22    124.77 o 
  10   0   5      233.41      231.19    124.48 o 
  11   0   5      245.34      223.56    105.55 o 
  12   0   5       17.93      -27.56     96.65 o 
  -9   1   5        4.23       64.92    183.95 o 
  -8   1   5       55.70       25.97    153.65 o 
  -7   1   5      206.15      317.71    116.16 o 
  -6   1   5       60.69      111.45    127.01 o 
  -5   1   5        1.06      -65.71    143.91 o 
  -4   1   5      816.43      873.00    117.06 o 
  -3   1   5      635.96      848.33    183.95 o 
  -2   1   5       32.06      -62.76    101.71 o 
  -1   1   5      959.95      906.00    150.41 o 
   0   1   5     5747.94     5711.34    141.24 o 
   1   1   5      568.93      655.73     75.91 o 
   2   1   5      194.67      139.52     71.48 o 
   3   1   5     3128.66     3412.17    284.58 o 
   4   1   5    11825.42    12943.69    466.37 o 
   5   1   5     4826.33     5239.62    186.76 o 
   6   1   5      125.44      143.63     86.86 o 
   7   1   5      232.19      322.11     99.52 o 
   8   1   5       19.64       17.02    101.68 o 
   9   1   5       51.07      -55.18     93.08 o 
  10   1   5       70.09      121.68     96.08 o 
  11   1   5      569.18      607.02    129.99 o 
  12   1   5      448.53      462.74    137.72 o 
  -9   2   5      316.70      424.17    231.56 o 
  -8   2   5      175.03      162.31    199.10 o 
  -7   2   5        6.67       36.44     88.40 o 
  -6   2   5       21.88       42.73    104.86 o 
  -5   2   5      180.68      142.44     96.73 o 
  -4   2   5      848.43      820.20    170.96 o 
  -3   2   5        0.42      177.46    121.19 o 
  -2   2   5     2477.17     1863.30    183.95 o 
  -1   2   5     2267.10     2084.04    188.28 o 
   0   2   5     1111.65     1093.89     99.55 o 
   1   2   5      141.56      104.68     62.59 o 
   2   2   5     6069.76     6056.34    351.67 o 
   3   2   5     3646.65     3625.07    149.32 o 
   4   2   5     2930.06     2697.37    195.85 o 
   5   2   5       31.03       95.17    133.12 o 
   6   2   5      148.88      183.70     44.49 o 
   7   2   5       20.23        2.85     81.58 o 
   8   2   5      109.32       58.06     94.59 o 
   9   2   5      683.27      637.22    221.82 o 
  10   2   5      791.73      821.58    149.33 o 
  11   2   5      210.23      338.91    124.40 o 
  12   2   5      132.40       56.10    100.93 o 
  -9   3   5        0.62        8.66    142.83 o 
  -8   3   5       76.46       73.58    136.34 o 
  -7   3   5      250.67      322.45    155.82 o 
  -6   3   5      210.93      243.03    135.26 o 
  -5   3   5       98.89      149.32    138.50 o 
  -4   3   5     2579.67     2255.00    222.90 o 
  -3   3   5     7380.84     6687.11    341.93 o 
  -2   3   5     3962.95     3486.38    242.38 o 
  -1   3   5     2898.03     2730.31     78.19 o 
   0   3   5     1665.13     1745.65    127.68 o 
   1   3   5     2309.90     2532.14    111.74 o 
   2   3   5      753.74      692.69     79.40 o 
   3   3   5     1487.50     1516.59     99.30 o 
   4   3   5       20.81       30.07     57.91 o 
   5   3   5     1206.96     1178.80     88.88 o 
   6   3   5     4276.12     4494.02    117.95 o 
   7   3   5      182.15      202.33    102.45 o 
   8   3   5      700.95      635.09    121.96 o 
   9   3   5      186.63      372.03    113.31 o 
  10   3   5       83.72       88.81    109.68 o 
  11   3   5        0.79      -22.03    106.82 o 
  12   3   5       76.55      135.67    118.00 o 
  -8   4   5      192.14      443.64    175.29 o 
  -7   4   5      219.50      393.87    220.74 o 
  -6   4   5      768.76      657.82    121.96 o 
  -5   4   5     3010.41     3014.61    270.51 o 
  -4   4   5     1123.26     1222.72    212.08 o 
  -3   4   5     1642.02     1577.64    194.77 o 
  -2   4   5        1.25       21.64    108.21 o 
  -1   4   5      614.44      569.80     71.11 o 
   0   4   5       56.78       16.39     67.09 o 
   1   4   5     4853.05     5010.39    157.03 o 
   2   4   5      796.87      712.10    117.94 o 
   3   4   5     8545.71     8489.10    204.18 o 
   4   4   5     4529.34     4530.63    238.05 o 
   5   4   5     1037.25      911.65     86.46 o 
   6   4   5      615.45      546.59     71.44 o 
   7   4   5       84.81      100.94    111.68 o 
   8   4   5      131.28       85.67    105.55 o 
   9   4   5        0.06      -68.83    101.86 o 
  10   4   5      591.48      541.73    139.71 o 
  11   4   5      771.59      979.16    150.36 o 
  12   4   5      255.89      260.66    134.47 o 
  -8   5   5       52.48      328.94    157.98 o 
  -7   5   5      615.41      989.00    222.90 o 
  -6   5   5      765.93      917.58    207.75 o 
  -5   5   5        5.80       15.15    116.86 o 
  -4   5   5        0.21      -64.92    116.86 o 
  -3   5   5       35.30       60.60    160.14 o 
  -2   5   5     3428.67     3406.31    270.51 o 
  -1   5   5      113.20       38.95    106.04 o 
   0   5   5     1870.08     1943.21    116.76 o 
   1   5   5     1393.22     1344.26    106.99 o 
   2   5   5     6862.00     6914.56    200.49 o 
   3   5   5      636.27      682.31     86.86 o 
   4   5   5     3615.75     3717.80    169.88 o 
   5   5   5      845.70      808.01     88.89 o 
   6   5   5     1078.03     1020.75     99.91 o 
   7   5   5      529.40      361.41    145.00 o 
   8   5   5     1766.45     1645.28    165.10 o 
   9   5   5     2534.39     2495.09    286.74 o 
  10   5   5     1468.24     1704.54    262.94 o 
  11   5   5      343.78      411.81    124.79 o 
  12   5   5       14.81       -9.98     94.14 o 
  -8   6   5      107.98      467.45    227.23 o 
  -7   6   5        0.27      292.16    181.79 o 
  -6   6   5       40.70      -19.48    147.16 o 
  -5   6   5      609.41      512.89    183.95 o 
  -4   6   5     1505.60     1889.27    253.20 o 
  -3   6   5       58.46       62.76    132.01 o 
  -2   6   5       45.98      164.47    125.52 o 
  -1   6   5     2594.91     2577.68    132.50 o 
   0   6   5     1229.04     1079.62    104.40 o 
   1   6   5        0.86       31.38     73.26 o 
   2   6   5     1368.43     1406.53    116.38 o 
   3   6   5     3975.66     3994.43    179.68 o 
   4   6   5      765.75      724.40     97.68 o 
   5   6   5      517.97      430.66    142.83 o 
   6   6   5     2094.68     1949.86    218.58 o 
   7   6   5     5175.19     4994.77    320.29 o 
   8   6   5     1842.73     1874.12    238.05 o 
   9   6   5      905.73      733.63    179.62 o 
  10   6   5        9.77      106.51    110.17 o 
  11   6   5       72.29       31.23    150.41 o 
  12   6   5       80.73      209.51    130.51 o 
  -7   7   5       49.85      331.11    153.65 o 
  -6   7   5      223.54      259.69    173.13 o 
  -5   7   5      312.68      292.16    175.29 o 
  -4   7   5       40.73       95.22    123.35 o 
  -3   7   5      310.91      216.41    145.00 o 
  -2   7   5      597.87      441.48    181.79 o 
  -1   7   5      505.83      372.71     84.01 o 
   0   7   5       40.05       67.29     90.96 o 
   1   7   5     2455.37     2499.62    154.64 o 
   2   7   5     1253.05     1270.11    112.74 o 
   3   7   5      119.86       75.84     82.26 o 
   4   7   5      373.52      357.08    142.83 o 
   5   7   5     3428.65     3486.38    264.02 o 
   6   7   5     1057.43     1159.96    209.92 o 
   7   7   5      513.30      499.91    181.79 o 
   8   7   5       96.66      268.35    214.25 o 
   9   7   5       29.17      238.05    199.10 o 
  10   7   5       93.20       99.55    168.80 o 
  11   7   5       12.01       88.73    168.80 o 
  12   7   5       52.03      126.79    148.92 o 
  -6   8   5       18.27     -114.70    149.32 o 
  -5   8   5       84.90      123.35    164.47 o 
  -4   8   5       10.26       95.22    136.34 o 
  -3   8   5      117.67      214.25    147.16 o 
  -2   8   5      306.20      164.47    170.96 o 
  -1   8   5      825.11      746.62    177.46 o 
   0   8   5     1120.85      969.11    128.76 o 
   1   8   5       17.56       27.93     79.40 o 
   2   8   5       73.40       28.56     87.67 o 
   3   8   5      511.73      437.15    177.46 o 
   4   8   5      700.46      828.85    177.46 o 
   5   8   5      520.31      614.61    188.28 o 
   6   8   5      409.42      350.59    173.13 o 
   7   8   5      319.07      132.01    229.40 o 
   8   8   5     1144.72     1233.54    264.02 o 
   9   8   5      472.25      422.00    166.64 o 
  10   8   5       24.73      -19.48    136.34 o 
  11   8   5       44.47      160.14    140.67 o 
  12   8   5        4.87      -23.81    127.68 o 
  -6   9   5       64.58       -2.16    127.68 o 
  -5   9   5      547.15      549.68    181.79 o 
  -4   9   5       70.99       69.25    173.13 o 
  -3   9   5      209.54      244.54    145.00 o 
  -2   9   5      131.85      296.48    190.44 o 
  -1   9   5      154.54       75.74    140.67 o 
   0   9   5      357.60      259.24    114.38 o 
   1   9   5        2.41       19.50     84.92 o 
   2   9   5        1.27       95.22    140.67 o 
   3   9   5      433.43      385.21    147.16 o 
   4   9   5     1052.19      991.16    207.75 o 
   5   9   5      884.93      982.51    216.41 o 
   6   9   5     1142.55      980.34    225.07 o 
   7   9   5      370.93      322.45    183.95 o 
   8   9   5      315.42      294.32    231.56 o 
   9   9   5        0.93      -54.10    196.93 o 
  10   9   5        1.79      179.62    160.14 o 
  11   9   5        3.21       75.74    136.34 o 
  -5  10   5       44.45       43.28    179.62 o 
  -4  10   5      323.83      638.41    218.58 o 
  -3  10   5      690.79      735.80    190.44 o 
  -2  10   5       33.38      123.35    142.83 o 
  -1  10   5      182.61      238.05    149.32 o 
   0  10   5      594.95      726.48    226.15 o 
   1  10   5     2374.15     2484.09    187.76 o 
   2  10   5      512.56      733.63    222.90 o 
   3  10   5        0.80      -41.12    145.00 o 
   4  10   5      608.78      627.59    194.77 o 
   5  10   5      464.73      447.97    196.93 o 
   6  10   5      212.72      802.89    225.07 o 
   7  10   5       35.52      218.58    175.29 o 
   8  10   5       26.51       80.07    168.80 o 
   9  10   5       18.44     -123.35    142.83 o 
  10  10   5       55.56      138.50    153.65 o 
  11  10   5       59.50      214.25    160.14 o 
  -4  11   5       96.32       45.45    188.28 o 
  -3  11   5        5.50     -108.21    110.37 o 
  -2  11   5      625.51      915.42    212.08 o 
  -1  11   5      488.85      763.93    199.10 o 
   0  11   5      908.97     1304.96    248.87 o 
   1  11   5       51.25       -2.75    155.82 o 
   2  11   5     1123.92     1406.67    246.71 o 
   3  11   5      121.75       41.12    160.14 o 
   4  11   5      135.32       77.91    199.10 o 
   5  11   5       42.38       10.82    168.80 o 
   6  11   5      404.51      253.20    194.77 o 
   7  11   5      373.19      424.17    199.10 o 
   8  11   5      186.29      238.05    181.79 o 
   9  11   5       24.09       54.10    166.64 o 
  10  11   5       77.66      359.24    181.79 o 
  -3  12   5      257.75      285.66    162.31 o 
  -2  12   5      364.02      579.98    194.77 o 
  -1  12   5        0.74       41.12    177.46 o 
   0  12   5      159.24      333.27    162.31 o 
   1  12   5      189.24      331.80    122.19 o 
   2  12   5      185.49      279.17    162.31 o 
   3  12   5       92.91       43.28    168.80 o 
   4  12   5      191.18      266.19    218.58 o 
   5  12   5      347.77      300.81    196.93 o 
   6  12   5      213.25      259.69    194.77 o 
   7  12   5        0.58      -67.09    229.40 o 
   8  12   5      154.54      119.03    179.62 o 
   9  12   5       79.67      251.04    190.44 o 
  -2  13   5       20.29      222.90    160.14 o 
  -1  13   5      250.01      651.40    231.56 o 
   0  13   5      133.31      385.21    168.80 o 
   1  13   5       39.36       15.81    161.23 o 
   2  13   5        7.84     -211.00    140.67 o 
   3  13   5      167.50      170.96    186.11 o 
   4  13   5       46.15      -64.92    153.65 o 
   5  13   5        2.40     -110.37    203.43 o 
   6  13   5       68.53       56.27    181.79 o 
   7  13   5       64.99      -80.07    222.90 o 
   8  13   5      125.65       10.82    168.80 o 
   0  14   5        8.52      227.23    173.13 o 
   1  14   5       17.69      149.32    173.13 o 
   2  14   5       60.72     -166.64    203.43 o 
   3  14   5        3.65      212.08    199.10 o 
   4  14   5       25.75      -69.25    160.14 o 
   5  14   5       14.38      -60.60    168.80 o 
   6  14   5       29.88      398.20    212.08 o 
   7  14   5        0.93     -127.68    194.77 o 
  -3 -12   6        0.18      -90.89    181.79 o 
  -2 -12   6       26.34      110.37    190.44 o 
  -1 -12   6       42.35      190.44    164.47 o 
   0 -12   6        0.13       82.24    188.28 o 
   1 -12   6      169.59       26.63    149.12 o 
   2 -12   6      416.32      472.11    134.90 o 
   3 -12   6       11.47       21.91     97.72 o 
  -4 -11   6        0.89      225.51    246.71 o 
  -3 -11   6      105.02       52.40    106.30 o 
  -2 -11   6        5.65     -157.98    121.19 o 
  -1 -11   6      106.54      127.68    192.61 o 
   0 -11   6      629.96      597.29    194.77 o 
   1 -11   6      387.09      387.74    137.77 o 
   2 -11   6        2.12      -68.67     93.20 o 
   3 -11   6        6.52       88.04    125.45 o 
   4 -11   6       44.81      261.99    126.57 o 
   5 -11   6      142.49      -93.06    149.32 o 
  -5 -10   6      151.16      301.05    132.79 o 
  -4 -10   6       20.99       41.40    173.13 o 
  -3 -10   6        1.89       -5.38     94.29 o 
  -2 -10   6      420.18      518.15    126.76 o 
  -1 -10   6      423.86      525.32    153.65 o 
   0 -10   6        3.84      101.80    131.58 o 
   1 -10   6      146.26      143.71    120.63 o 
   2 -10   6      122.69      179.52    152.57 o 
   3 -10   6      670.58      601.82    121.59 o 
   4 -10   6       22.14     -145.00    190.44 o 
   5 -10   6        0.11     -112.53    132.01 o 
   6 -10   6       58.17     -134.17    175.29 o 
   7 -10   6       83.86        8.66    149.32 o 
  -6  -9   6      147.17      168.80    147.16 o 
  -5  -9   6        0.18       44.09     99.80 o 
  -4  -9   6       18.14      140.27    235.89 o 
  -3  -9   6      714.44      718.12    144.99 o 
  -2  -9   6      776.28      832.21    150.72 o 
  -1  -9   6       79.77      106.54    155.82 o 
   0  -9   6        0.75      104.15     83.04 o 
   1  -9   6      298.05      309.25    116.45 o 
   2  -9   6      288.76      156.79     97.09 o 
   3  -9   6        6.39      -67.09    140.67 o 
   4  -9   6      166.07        6.49    181.79 o 
   5  -9   6       48.95        2.16    186.11 o 
   6  -9   6      305.82      419.84    188.28 o 
   7  -9   6       81.46        4.33    181.79 o 
   8  -9   6      250.00       38.95    129.85 o 
  -7  -8   6        0.20      101.71    177.46 o 
  -6  -8   6       10.70       21.64    134.17 o 
  -5  -8   6      692.48      743.65    181.79 o 
  -4  -8   6      708.72      842.88    148.47 o 
  -3  -8   6        0.15       -1.75    123.12 o 
  -2  -8   6        6.12       14.76     93.31 o 
  -1  -8   6      832.24      850.50    124.63 o 
   0  -8   6      535.56      412.74     99.10 o 
   1  -8   6       91.14      -40.50     94.05 o 
   2  -8   6      218.00      124.87    175.29 o 
   3  -8   6     1256.21     1166.46    214.25 o 
   4  -8   6     1710.93     1285.48    231.56 o 
   5  -8   6      141.95      192.61    160.14 o 
   6  -8   6      191.45       99.55    199.10 o 
   7  -8   6      435.26      588.64    240.22 o 
   8  -8   6      176.17      -80.07    179.62 o 
   9  -8   6       11.84     -103.88    168.80 o 
  -7  -7   6      126.04      259.69    149.32 o 
  -6  -7   6      312.03      285.66    153.65 o 
  -5  -7   6       56.84       33.93    156.90 o 
  -4  -7   6      448.44      583.17    130.51 o 
  -3  -7   6      821.58      864.48    133.11 o 
  -2  -7   6      581.49      457.26    114.74 o 
  -1  -7   6       78.08       59.96     83.76 o 
   0  -7   6        0.26      -40.16     75.68 o 
   1  -7   6     1605.80     1641.93    169.67 o 
   2  -7   6      864.16      939.22    161.23 o 
   3  -7   6       75.10     -134.17    181.79 o 
   4  -7   6      873.56      820.20    233.72 o 
   5  -7   6     3798.27     3906.22    357.08 o 
   6  -7   6      439.98      476.10    214.25 o 
   7  -7   6        7.63      -23.81    177.46 o 
   8  -7   6       39.17       95.22    190.44 o 
   9  -7   6      423.02      387.38    218.58 o 
  -7  -6   6        0.16     -101.71    160.14 o 
  -6  -6   6      394.67      216.41    153.65 o 
  -5  -6   6      370.84      239.79    164.47 o 
  -4  -6   6     1618.64     1734.78    182.70 o 
  -3  -6   6     1337.42     1274.05    146.34 o 
  -2  -6   6      200.54       80.80     94.10 o 
  -1  -6   6      218.56      339.70     89.27 o 
   0  -6   6     1202.92     1166.75    113.99 o 
   1  -6   6      454.66      306.99    108.11 o 
   2  -6   6     2751.01     2371.34    176.50 o 
   3  -6   6     4016.56     4065.48    208.37 o 
   4  -6   6     1994.62     1845.99    261.86 o 
   5  -6   6        9.56     -101.71    132.01 o 
   6  -6   6       14.84       47.61    151.49 o 
   7  -6   6      244.89      149.32    168.80 o 
   8  -6   6      743.49      789.90    216.41 o 
   9  -6   6       15.64      -99.55    162.31 o 
  10  -6   6       94.42       30.30    142.83 o 
  -7  -5   6        9.57       34.63    177.46 o 
  -6  -5   6      214.37      216.41    151.49 o 
  -5  -5   6      873.42      642.13    416.59 o 
  -4  -5   6      197.73       69.11    111.27 o 
  -3  -5   6      278.66      199.02    111.58 o 
  -2  -5   6      400.75      377.60    102.95 o 
  -1  -5   6      144.19      130.79     75.31 o 
   0  -5   6      526.89      491.28    105.55 o 
   1  -5   6     1783.62     1896.85    146.88 o 
   2  -5   6      564.48      508.09     99.15 o 
   3  -5   6       49.34       94.62    150.41 o 
   4  -5   6       20.55        0.22     88.12 o 
   5  -5   6     1666.00     1811.36    253.20 o 
   6  -5   6     1205.10     1298.47    238.05 o 
   7  -5   6       14.43     -129.85    153.65 o 
   8  -5   6      310.21      238.05    177.46 o 
   9  -5   6      579.64      549.68    175.29 o 
  10  -5   6      258.08      244.54    145.00 o 
  -8  -4   6      125.55       23.81    192.61 o 
  -7  -4   6      270.44      279.80    119.04 o 
  -6  -4   6        0.37      -87.41     92.03 o 
  -5  -4   6       96.30       62.12    103.75 o 
  -4  -4   6      279.63      404.17     92.72 o 
  -3  -4   6        8.27       12.16     77.04 o 
  -2  -4   6        6.74      -43.88     67.52 o 
  -1  -4   6      252.54      207.46     52.28 o 
   0  -4   6     1594.43     1476.85    133.11 o 
   1  -4   6      700.68      657.60    114.01 o 
   2  -4   6       24.37       -2.43     69.61 o 
   3  -4   6      383.66      390.92     95.04 o 
   4  -4   6     2989.48     2864.53    161.71 o 
   5  -4   6      834.13      807.33    100.35 o 
   6  -4   6       13.70      -79.26     73.26 o 
   7  -4   6      375.68      362.57    115.18 o 
   8  -4   6      740.44      755.27    167.72 o 
   9  -4   6      386.56      376.56    164.47 o 
  10  -4   6        4.00      -23.81    125.52 o 
  11  -4   6      154.98       84.40    170.96 o 
  -8  -3   6       25.20       95.22    203.43 o 
  -7  -3   6       18.22        4.51    129.71 o 
  -6  -3   6      136.29      128.18    111.53 o 
  -5  -3   6      519.22      694.54    147.84 o 
  -4  -3   6       17.65      -48.44     61.15 o 
  -3  -3   6       32.09       76.94     73.11 o 
  -2  -3   6     1655.18     1610.04    103.98 o 
  -1  -3   6     3854.21     3726.56    164.31 o 
   0  -3   6        7.62       24.02     46.08 o 
   1  -3   6      213.89      199.87     79.18 o 
   2  -3   6     3416.92     3829.98    185.36 o 
   3  -3   6     1518.65     1414.36    114.65 o 
   4  -3   6      111.95       81.20     54.46 o 
   5  -3   6       27.68       37.08     57.71 o 
   6  -3   6     2953.99     2936.14    170.28 o 
   7  -3   6     1890.84     1976.25    156.79 o 
   8  -3   6      702.73      702.80    115.22 o 
   9  -3   6       59.86        3.28     92.75 o 
  10  -3   6      307.73      232.37    111.11 o 
  11  -3   6        8.95      -76.11     85.65 o 
  -9  -2   6        8.64      -95.22    203.43 o 
  -8  -2   6       32.38      -23.81    190.44 o 
  -7  -2   6      260.89      283.30    119.03 o 
  -6  -2   6      562.60      518.91    127.36 o 
  -5  -2   6        0.33        9.57    106.04 o 
  -4  -2   6     1641.65     1619.32    168.22 o 
  -3  -2   6     4711.43     4932.01    156.64 o 
  -2  -2   6     1087.16     1045.88     85.07 o 
  -1  -2   6      242.02      308.41     49.58 o 
   0  -2   6     1861.40     1772.46     82.74 o 
   1  -2   6     3696.16     3849.11    170.50 o 
   2  -2   6     4807.53     5165.08    184.01 o 
   3  -2   6      106.73      111.03     76.99 o 
   4  -2   6     3333.02     3532.68    119.38 o 
   5  -2   6     3147.38     3436.36    138.17 o 
   6  -2   6      639.76      617.82    108.45 o 
   7  -2   6      368.21      321.53    109.41 o 
   8  -2   6      110.81      140.42    118.50 o 
   9  -2   6        1.96      -69.46    108.62 o 
  10  -2   6       79.66      148.97    125.68 o 
  11  -2   6       16.14       -4.03    123.92 o 
  12  -2   6      232.73      126.79    106.07 o 
  -9  -1   6       88.44      -30.30    192.61 o 
  -8  -1   6       95.94      155.82    160.14 o 
  -7  -1   6        0.19      -30.30    100.72 o 
  -6  -1   6      619.12      638.70    140.88 o 
  -5  -1   6     1306.97     1294.69    310.55 o 
  -4  -1   6       18.75       56.82     87.33 o 
  -3  -1   6      160.16      137.95     65.02 o 
  -2  -1   6     2863.83     2993.84    156.90 o 
  -1  -1   6    14800.75    15197.82    293.85 o 
   0  -1   6     4783.75     4586.40    163.05 o 
   1  -1   6     2672.06     2515.08    308.39 o 
   2  -1   6     2466.12     2616.05    143.45 o 
   3  -1   6    10499.83    11651.27    263.57 o 
   4  -1   6       56.27       60.64     76.06 o 
   5  -1   6      237.15      223.61     58.23 o 
   6  -1   6     1242.84     1314.24     88.45 o 
   7  -1   6     2766.60     2687.88    175.17 o 
   8  -1   6     1300.36     1176.95    155.73 o 
   9  -1   6       21.80      -49.10     82.88 o 
  10  -1   6      315.98      292.88    115.39 o 
  11  -1   6      274.03      300.57    117.71 o 
  12  -1   6       88.77      113.71    114.00 o 
  -9   0   6       25.93      192.61    162.31 o 
  -8   0   6      142.22      127.68    186.11 o 
  -7   0   6      441.47      658.72    349.50 o 
  -6   0   6       96.36      115.85    125.66 o 
  -5   0   6      123.94      149.75    128.30 o 
  -4   0   6      566.32      441.21    121.02 o 
  -3   0   6     3571.84     3461.12    189.27 o 
  -2   0   6     2509.31     2562.96    285.66 o 
  -1   0   6      145.08      161.92     62.90 o 
   0   0   6      271.97      350.01     73.17 o 
   1   0   6     3929.66     3955.75    152.20 o 
   2   0   6       58.66       12.41     73.82 o 
   3   0   6     1433.29     1482.26    109.02 o 
   4   0   6       52.34       93.88    133.09 o 
   5   0   6     6393.61     6601.40    156.68 o 
   6   0   6     3442.48     3571.58    116.32 o 
   7   0   6        5.36      202.31    242.38 o 
   8   0   6     1251.86     1218.24    211.00 o 
   9   0   6     1848.77     1927.39    192.74 o 
  10   0   6      168.82      370.32    113.24 o 
  11   0   6       30.64      143.61    105.36 o 
  12   0   6      417.72      378.35    131.63 o 
  -8   1   6      285.65      426.33    212.08 o 
  -7   1   6        9.47       10.62    115.53 o 
  -6   1   6       34.57      -44.83     87.50 o 
  -5   1   6      429.32      544.79    148.34 o 
  -4   1   6     1204.77     1289.72    136.95 o 
  -3   1   6        0.71       41.12    164.47 o 
  -2   1   6      261.10       75.74    155.82 o 
  -1   1   6     1284.28     1201.90     73.55 o 
   0   1   6     2835.23     2743.04    111.75 o 
   1   1   6      562.04      550.36     74.87 o 
   2   1   6       15.08        5.89     72.24 o 
   3   1   6      421.73      457.51     78.71 o 
   4   1   6      161.57      142.78     69.31 o 
   5   1   6      148.00      105.53     71.76 o 
   6   1   6     3633.53     3796.95    116.78 o 
   7   1   6     2899.78     2698.58    185.70 o 
   8   1   6      354.09      446.03    134.65 o 
   9   1   6        0.94      104.87    137.42 o 
  10   1   6      599.39      501.88    125.66 o 
  11   1   6      964.18      939.41    150.15 o 
  12   1   6      276.98      394.64    135.96 o 
  -8   2   6        2.52       12.98    168.80 o 
  -7   2   6       24.67       -7.49    104.96 o 
  -6   2   6      127.50      240.42    128.75 o 
  -5   2   6       19.55       61.08     94.90 o 
  -4   2   6      101.55      145.00    147.16 o 
  -3   2   6     1109.14      904.60    183.95 o 
  -2   2   6     1346.98     1408.84    216.41 o 
  -1   2   6      261.74      248.48     39.14 o 
   0   2   6      571.23      560.60     67.94 o 
   1   2   6     2489.73     2378.54    268.35 o 
   2   2   6     2487.03     2771.74    130.03 o 
   3   2   6      748.44      722.30     85.27 o 
   4   2   6     2002.01     1909.12    121.19 o 
   5   2   6     6548.15     6956.38    189.35 o 
   6   2   6      376.19      375.35     63.00 o 
   7   2   6        7.89      -27.88     83.14 o 
   8   2   6      125.22      149.75     97.61 o 
   9   2   6     2773.27     2624.84    202.13 o 
  10   2   6      938.31      957.07    139.19 o 
  11   2   6       31.69      312.06    203.43 o 
  12   2   6        5.90      -34.22    100.63 o 
  -8   3   6      188.84      175.29    138.50 o 
  -7   3   6      175.89      473.94    168.80 o 
  -6   3   6        0.15       86.56     94.88 o 
  -5   3   6       57.82      266.19    157.98 o 
  -4   3   6      840.64      750.95    218.58 o 
  -3   3   6     2028.35     1798.38    214.25 o 
  -2   3   6       35.70       43.28    114.70 o 
  -1   3   6     2123.96     2116.50    207.75 o 
   0   3   6     1409.74     1258.69     86.82 o 
   1   3   6      140.13      152.00     62.92 o 
   2   3   6        3.89      -33.17     71.71 o 
   3   3   6     1974.17     2007.58    118.53 o 
   4   3   6     1315.73     1264.85    100.72 o 
   5   3   6      432.65      368.75     69.26 o 
   6   3   6       65.23       84.96     59.28 o 
   7   3   6     3553.34     3579.19    266.19 o 
   8   3   6     2109.06     1961.46    201.26 o 
   9   3   6       53.21      225.54    139.32 o 
  10   3   6      160.73      136.18    103.97 o 
  11   3   6        0.77      -17.14    120.11 o 
  12   3   6       85.30       75.74    102.92 o 
  -8   4   6       17.47      272.68    170.96 o 
  -7   4   6       71.83      320.29    201.26 o 
  -6   4   6      948.22      862.58    140.80 o 
  -5   4   6     1812.71     1958.52    264.02 o 
  -4   4   6       76.05      -12.98    164.47 o 
  -3   4   6       10.54      121.19    166.64 o 
  -2   4   6     2023.64     2010.46    216.41 o 
  -1   4   6     2317.33     2250.68    216.41 o 
   0   4   6      858.36      880.79    153.65 o 
   1   4   6       25.34       62.76     99.55 o 
   2   4   6     3431.01     3727.53    193.69 o 
   3   4   6     6271.81     6590.03    198.92 o 
   4   4   6      304.85      295.20     78.00 o 
   5   4   6      136.63      108.78     71.76 o 
   6   4   6     1640.31     1565.09    108.49 o 
   7   4   6      448.63      218.58    138.50 o 
   8   4   6        0.08      -76.37    100.26 o 
   9   4   6       41.85      -20.66     97.56 o 
  10   4   6      301.54      242.23    106.05 o 
  11   4   6      434.53      503.86    131.66 o 
  12   4   6       19.60      139.01    119.60 o 
  -7   5   6      320.66      660.05    209.92 o 
  -6   5   6      162.60      190.44    145.00 o 
  -5   5   6       19.89      119.03    170.96 o 
  -4   5   6      610.39      653.56    205.59 o 
  -3   5   6       32.65       75.74    127.68 o 
  -2   5   6        6.69      151.49    168.80 o 
  -1   5   6        7.28      -93.06    106.04 o 
   0   5   6     4689.52     4857.00    166.42 o 
   1   5   6     3885.56     3737.38    159.43 o 
   2   5   6     2467.09     2679.37    274.84 o 
   3   5   6       43.07      149.51     76.44 o 
   4   5   6     4204.38     4156.33    167.43 o 
   5   5   6       50.06        6.86     71.53 o 
   6   5   6        2.18      -49.63    101.71 o 
   7   5   6      154.59       95.22    132.01 o 
   8   5   6     2533.61     2350.23    270.51 o 
   9   5   6     1486.84     1560.46    213.17 o 
  10   5   6      273.06      227.57    114.38 o 
  11   5   6       68.06       72.90    107.62 o 
  12   5   6       60.17      -18.32    138.50 o 
  -7   6   6       52.02      123.35    123.35 o 
  -6   6   6      185.48      244.54    147.16 o 
  -5   6   6      201.70      335.44    179.62 o 
  -4   6   6       10.60       36.79    125.52 o 
  -3   6   6       96.79       58.43    175.29 o 
  -2   6   6      892.65     1043.10    229.40 o 
  -1   6   6     1790.25     2127.32    235.89 o 
   0   6   6      244.52      382.94    135.26 o 
   1   6   6      716.89      631.04     95.19 o 
   2   6   6     5268.03     4874.78    367.90 o 
   3   6   6     3276.81     3216.78    158.38 o 
   4   6   6      637.01      621.82     91.20 o 
   5   6   6       46.05       50.42     75.78 o 
   6   6   6     2478.21     2224.33    189.36 o 
   7   6   6     2960.93     1987.04    732.55 o 
   8   6   6      802.47      567.00    170.96 o 
   9   6   6       16.00      -23.81    125.52 o 
  10   6   6      525.09      460.96    168.80 o 
  11   6   6       77.29       21.49    127.56 o 
  12   6   6       13.10       -9.61    103.26 o 
  -7   7   6       86.98      709.83    199.10 o 
  -6   7   6      246.75      339.77    188.28 o 
  -5   7   6       19.02      207.75    175.29 o 
  -4   7   6      216.51      283.50    151.49 o 
  -3   7   6      498.58      495.58    168.80 o 
  -2   7   6       47.20      -38.95    132.01 o 
  -1   7   6     1142.11     1069.07    190.44 o 
   0   7   6     2959.35     3054.40    162.10 o 
   1   7   6     4404.83     4541.43    190.20 o 
   2   7   6      846.27      759.80    112.28 o 
   3   7   6       77.08       26.61     97.04 o 
   4   7   6     1079.27     1071.55    129.10 o 
   5   7   6     2053.94     2209.49    200.18 o 
   6   7   6        9.49      -68.45     81.49 o 
   7   7   6      112.12       92.52    106.04 o 
   8   7   6      674.17      679.53    196.93 o 
   9   7   6      476.88      515.06    205.59 o 
  10   7   6       62.27      121.19    138.50 o 
  11   7   6        1.20       19.48    166.64 o 
  12   7   6      202.65      136.34    132.01 o 
  -6   8   6       31.88      -64.92    160.14 o 
  -5   8   6      148.27       93.06    177.46 o 
  -4   8   6      153.93      235.89    151.49 o 
  -3   8   6       29.18       17.31    134.17 o 
  -2   8   6      306.57      512.89    168.80 o 
  -1   8   6     2473.69     2335.08    261.86 o 
   0   8   6     1334.05     1511.10    132.43 o 
   1   8   6       10.46      -72.85     87.90 o 
   2   8   6       28.84       12.04     91.91 o 
   3   8   6      536.36      462.76    140.67 o 
   4   8   6      113.08      142.06     95.76 o 
   5   8   6      197.45      144.48    101.67 o 
   6   8   6      223.44      285.27    112.74 o 
   7   8   6      146.74      212.95     97.24 o 
   8   8   6        7.64     -103.88    129.85 o 
   9   8   6      105.29       69.25    192.61 o 
  10   8   6      454.88      657.89    212.08 o 
  11   8   6      140.06      183.95    145.00 o 
  12   8   6       24.16      127.68    138.50 o 
  -5   9   6       29.70      -99.55    123.35 o 
  -4   9   6       10.11     -112.53    177.46 o 
  -3   9   6      823.84      742.29    218.58 o 
  -2   9   6       70.48      136.34    181.79 o 
  -1   9   6        5.04       28.13    173.13 o 
   0   9   6       40.04       17.31    145.00 o 
   1   9   6     1142.40     1043.15    143.98 o 
   2   9   6       15.10      -78.35     94.10 o 
   3   9   6       31.94       20.29     87.18 o 
   4   9   6      273.12       67.10     93.08 o 
   5   9   6     1429.67     1402.34    227.23 o 
   6   9   6      227.66      188.28    175.29 o 
   7   9   6        4.68      138.50    173.13 o 
   8   9   6       93.80      145.00    205.59 o 
   9   9   6      490.46      465.28    209.92 o 
  10   9   6        4.32      -75.74    134.17 o 
  11   9   6       55.55      106.04    157.98 o 
  -5  10   6       37.72      -28.13    134.17 o 
  -4  10   6      277.39      567.00    222.90 o 
  -3  10   6       75.33      140.67    188.28 o 
  -2  10   6      113.29      259.69    186.11 o 
  -1  10   6       82.13      155.82    140.67 o 
   0  10   6       48.68      -19.48    136.34 o 
   1  10   6      729.36      616.67    134.64 o 
   2  10   6        3.00       31.64    103.41 o 
   3  10   6      421.16      540.81    126.45 o 
   4  10   6      278.89      473.94    181.79 o 
   5  10   6      196.87      238.05    177.46 o 
   6  10   6       12.16       97.39    220.74 o 
   7  10   6      177.25      192.61    170.96 o 
   8  10   6       45.28       73.58    162.31 o 
   9  10   6        0.05       25.97    201.26 o 
  10  10   6       48.37      153.65    190.44 o 
  11  10   6      513.91      495.58    186.11 o 
  -4  11   6        1.04       71.42    145.00 o 
  -3  11   6        2.27       99.55    147.16 o 
  -2  11   6      594.81      562.67    179.62 o 
  -1  11   6      590.48      614.61    227.23 o 
   0  11   6       18.06       67.09    142.83 o 
   1  11   6       81.66      229.40    155.82 o 
   2  11   6      864.68      922.18    130.03 o 
   3  11   6       31.27       76.25     94.10 o 
   4  11   6       58.01      142.83    160.14 o 
   5  11   6       11.76      -25.97    155.82 o 
   6  11   6      171.55      129.85    229.40 o 
   7  11   6       75.66      138.50    173.13 o 
   8  11   6        2.43     -101.71    153.65 o 
   9  11   6      257.24      350.59    218.58 o 
  10  11   6      238.27      235.89    166.64 o 
  -3  12   6       85.44      160.14    160.14 o 
  -2  12   6       80.20        0.00    168.80 o 
  -1  12   6       99.42      160.14    153.65 o 
   0  12   6      430.69      415.51    207.75 o 
   1  12   6       10.01      -90.89    173.13 o 
   2  12   6       29.08      111.63    136.34 o 
   3  12   6      383.78      482.81    125.25 o 
   4  12   6     1350.34     1910.91    266.19 o 
   5  12   6      389.10      417.67    199.10 o 
   6  12   6       89.83      -41.12    170.96 o 
   7  12   6      151.41       69.25    220.74 o 
   8  12   6      284.14      292.16    188.28 o 
   9  12   6       23.24      194.77    216.41 o 
  -1  13   6       68.21      101.71    149.32 o 
   0  13   6       19.49      287.83    164.47 o 
   1  13   6      143.91      227.23    160.14 o 
   2  13   6      537.11      526.26    161.31 o 
   3  13   6      380.00      482.74    216.41 o 
   4  13   6       23.84      129.85    168.80 o 
   5  13   6        8.64     -145.00    157.98 o 
   6  13   6      244.54      246.71    205.59 o 
   7  13   6       69.86       82.24    175.29 o 
   8  13   6       12.66       -6.49    194.77 o 
   1  14   6       47.09      157.98    151.49 o 
   2  14   6        7.13       47.61    129.85 o 
   3  14   6       67.30      177.69    215.33 o 
   4  14   6      155.78      372.23    233.72 o 
   5  14   6       53.43       73.58    235.89 o 
   6  14   6       79.68      155.82    240.22 o 
   0 -12   7       44.17      101.71    188.28 o 
   1 -12   7      121.67        3.13    126.60 o 
   2 -12   7      113.56      240.11    129.83 o 
  -3 -11   7       81.75      476.14    410.10 o 
  -2 -11   7       70.76       13.47     84.42 o 
  -1 -11   7      120.80      114.70    188.28 o 
   0 -11   7       53.37      -80.07    134.17 o 
   1 -11   7        5.00       70.01    110.17 o 
   2 -11   7      125.00      130.07    148.24 o 
   3 -11   7       50.13       64.77     96.72 o 
   4 -11   7        0.70      172.71     97.23 o 
   5 -11   7       18.24      114.70    227.23 o 
  -4 -10   7       17.88      193.86    233.72 o 
  -3 -10   7      263.54      263.76    114.28 o 
  -2 -10   7      436.64      417.82    124.15 o 
  -1 -10   7      118.98      147.54    115.39 o 
   0 -10   7       52.17      131.80     85.07 o 
   1 -10   7       40.27       65.48    111.27 o 
   2 -10   7       88.82       60.61    118.03 o 
   3 -10   7        6.56       15.15    121.19 o 
   4 -10   7      490.15      199.10    168.80 o 
   5 -10   7      282.42      296.48    205.59 o 
   6 -10   7      111.22      -82.24    179.62 o 
  -5  -9   7      116.06      142.83    155.82 o 
  -4  -9   7      210.02      288.90    140.67 o 
  -3  -9   7      202.38      235.04    129.85 o 
  -2  -9   7        0.38      -28.38     95.98 o 
  -1  -9   7        6.16      -36.72    118.41 o 
   0  -9   7      326.45      317.69     90.50 o 
   1  -9   7       91.77      136.22     83.21 o 
   2  -9   7      378.62      392.69    108.13 o 
   3  -9   7      120.17      101.71    160.14 o 
   4  -9   7      562.05      567.00    225.07 o 
   5  -9   7      109.10       36.79    192.61 o 
   6  -9   7        0.12      -17.31    151.49 o 
   7  -9   7       16.34     -127.68    123.35 o 
  -6  -8   7       63.25      287.83    201.26 o 
  -5  -8   7      203.31      192.61    186.11 o 
  -4  -8   7        9.03       38.32    107.03 o 
  -3  -8   7      118.83      102.37    128.30 o 
  -2  -8   7      223.33      266.52    107.07 o 
  -1  -8   7     1280.00     1468.08    147.34 o 
   0  -8   7        0.03       52.64     76.80 o 
   1  -8   7      661.87      553.91    104.50 o 
   2  -8   7        8.11      -16.77     95.49 o 
   3  -8   7      294.56      138.50    151.49 o 
   4  -8   7      184.73       34.63    145.00 o 
   5  -8   7      524.71      495.58    188.28 o 
   6  -8   7      604.04      746.62    253.20 o 
   7  -8   7      189.92       60.60    201.26 o 
   8  -8   7        0.11       93.06    162.31 o 
  -7  -7   7       34.29      261.86    194.77 o 
  -6  -7   7        0.44      112.53    140.67 o 
  -5  -7   7      230.98      434.99    207.75 o 
  -4  -7   7      465.04      448.90    141.70 o 
  -3  -7   7      530.21      449.52    114.74 o 
  -2  -7   7        0.20      -26.59     96.48 o 
  -1  -7   7      526.00      384.48    101.44 o 
   0  -7   7      592.22      600.15    107.43 o 
   1  -7   7      827.92     1075.46    262.94 o 
   2  -7   7      459.08      518.96    129.45 o 
   3  -7   7      169.44      140.52    110.75 o 
   4  -7   7     3518.80     3572.95    315.96 o 
   5  -7   7     1258.91     1255.18    272.68 o 
   6  -7   7        1.45      -69.25    132.01 o 
   7  -7   7       69.70       69.25    145.00 o 
   8  -7   7      358.23      207.75    207.75 o 
   9  -7   7      450.63      508.57    231.56 o 
  -7  -6   7      108.00      160.14    194.77 o 
  -6  -6   7      223.63      352.75    212.08 o 
  -5  -6   7       94.50       95.22    149.32 o 
  -4  -6   7        1.32       37.31    110.56 o 
  -3  -6   7      560.30      860.32    227.23 o 
  -2  -6   7      603.14      755.57    132.91 o 
  -1  -6   7     1125.02     1091.98    131.90 o 
   0  -6   7      332.78      308.50     91.16 o 
   1  -6   7      358.92      426.33    117.49 o 
   2  -6   7     3105.81     3030.75    200.88 o 
   3  -6   7     4489.59     4523.08    308.39 o 
   4  -6   7       10.95        3.74    100.68 o 
   5  -6   7       33.88       30.30    138.50 o 
   6  -6   7       63.54      -64.92    194.77 o 
   7  -6   7     1343.42     1307.12    283.50 o 
   8  -6   7      143.65       64.92    160.14 o 
   9  -6   7       83.28     -108.21    173.13 o 
  10  -6   7      253.68      207.75    166.64 o 
  -7  -5   7       72.85      147.16    190.44 o 
  -6  -5   7      223.05      162.31    166.64 o 
  -5  -5   7        0.08      -34.63    181.79 o 
  -4  -5   7      355.55      519.39    186.11 o 
  -3  -5   7      328.39      227.68    125.75 o 
  -2  -5   7      538.97      637.36    122.56 o 
  -1  -5   7      815.82      763.78    105.26 o 
   0  -5   7     3822.94     4078.72    228.79 o 
   1  -5   7     3866.05     3600.60    206.58 o 
   2  -5   7     1133.05     1251.66    130.78 o 
   3  -5   7      303.46      321.78     95.19 o 
   4  -5   7       41.25       23.13    107.62 o 
   5  -5   7      138.70      219.57    192.61 o 
   6  -5   7      144.83      160.14    149.32 o 
   7  -5   7      931.53      902.43    192.61 o 
   8  -5   7      704.46      543.19    175.29 o 
   9  -5   7      634.84      621.10    183.95 o 
  10  -5   7       84.40      101.71    136.34 o 
  -7  -4   7       63.73      201.26    192.61 o 
  -6  -4   7       21.34     -108.21    173.13 o 
  -5  -4   7      197.19      337.60    203.43 o 
  -4  -4   7      201.13      116.86    153.65 o 
  -3  -4   7       72.00       69.45    100.96 o 
  -2  -4   7     1087.62      898.32    149.32 o 
  -1  -4   7     1322.97     1349.12    108.21 o 
   0  -4   7      725.88      670.08    105.04 o 
   1  -4   7        5.49      -62.97     80.94 o 
   2  -4   7       62.78       71.78     81.06 o 
   3  -4   7       43.00       17.64    101.98 o 
   4  -4   7       55.68       79.11     76.86 o 
   5  -4   7      153.23      101.81     85.65 o 
   6  -4   7     4787.52     4211.36    328.95 o 
   7  -4   7     1406.67     1209.74    214.25 o 
   8  -4   7      134.19      190.44    151.49 o 
   9  -4   7        0.27      -47.61    164.47 o 
  10  -4   7      346.80      603.79    218.58 o 
  11  -4   7      432.49      365.73    162.31 o 
  -8  -3   7       79.31       45.45    203.43 o 
  -7  -3   7      323.94      335.13    132.79 o 
  -6  -3   7      262.67      786.52    418.76 o 
  -5  -3   7        0.83      -89.07    107.12 o 
  -4  -3   7        3.58       -6.73     95.04 o 
  -3  -3   7        3.10      -78.69     64.95 o 
  -2  -3   7     1012.80      953.55     96.65 o 
  -1  -3   7       22.61        7.42     50.75 o 
   0  -3   7      609.54      532.31     56.21 o 
   1  -3   7      795.11      847.08    121.99 o 
   2  -3   7     5103.44     5399.11    352.75 o 
   3  -3   7      145.97       66.89     81.34 o 
   4  -3   7        0.79      -36.28     89.32 o 
   5  -3   7       30.74       69.15     88.77 o 
   6  -3   7      285.78      209.92     83.32 o 
   7  -3   7      139.38       10.82    140.67 o 
   8  -3   7      405.98      383.05    166.64 o 
   9  -3   7      956.82      963.03    205.59 o 
  10  -3   7      258.03      181.79    147.16 o 
  11  -3   7       25.56       -8.66    166.64 o 
  -8  -2   7      113.87      292.16    209.92 o 
  -7  -2   7      110.37      400.68    135.50 o 
  -6  -2   7       20.45       62.55     94.54 o 
  -5  -2   7       97.90       40.23     92.00 o 
  -4  -2   7      665.48      609.40    118.99 o 
  -3  -2   7      167.63      205.16    103.81 o 
  -2  -2   7     2020.14     2037.64    114.63 o 
  -1  -2   7     2321.75     2177.06    104.32 o 
   0  -2   7     3062.85     2911.80    108.32 o 
   1  -2   7     2898.42     2790.85    155.28 o 
   2  -2   7      168.13      100.45     86.32 o 
   3  -2   7       68.98       56.92     74.29 o 
   4  -2   7      910.98      853.67     99.80 o 
   5  -2   7        0.40       36.31     63.51 o 
   6  -2   7      959.25      893.37     83.78 o 
   7  -2   7      884.96     1054.81    155.47 o 
   8  -2   7     2603.39     2523.83    195.03 o 
   9  -2   7      274.40      311.63    120.89 o 
  10  -2   7       45.05        5.85    121.48 o 
  11  -2   7       22.59       56.21    107.50 o 
  12  -2   7      144.14      175.19    133.73 o 
  -8  -1   7        5.18      -47.61    177.46 o 
  -7  -1   7      157.79      246.95    123.54 o 
  -6  -1   7      673.89      800.28    149.12 o 
  -5  -1   7     1062.14     1194.44    154.73 o 
  -4  -1   7       19.33       67.99     94.84 o 
  -3  -1   7     1136.12     1005.09    135.27 o 
  -2  -1   7      714.31      628.83     79.16 o 
  -1  -1   7     2169.88     2387.02    264.02 o 
   0  -1   7     1321.34     1252.10    112.71 o 
   1  -1   7      570.08      443.45     87.18 o 
   2  -1   7     4666.97     4998.55    195.23 o 
   3  -1   7      155.49      113.31     74.87 o 
   4  -1   7     1482.34     1486.95    120.50 o 
   5  -1   7     2364.51     2342.54    252.12 o 
   6  -1   7     2721.86     2784.74    151.38 o 
   7  -1   7      441.98      375.21    109.34 o 
   8  -1   7       23.32       39.43    124.37 o 
   9  -1   7      175.22       98.47    123.53 o 
  10  -1   7      246.11      215.78    128.76 o 
  11  -1   7      304.96      330.35    140.16 o 
  12  -1   7        6.78      -26.76    107.14 o 
  -8   0   7      375.42      486.93    214.25 o 
  -7   0   7      220.03      155.28    107.49 o 
  -6   0   7        0.06        1.70    103.88 o 
  -5   0   7      346.93      501.29    139.86 o 
  -4   0   7      856.74      958.59    148.49 o 
  -3   0   7      912.40      786.11    124.06 o 
  -2   0   7      202.81      119.03    134.17 o 
  -1   0   7      900.54      904.64     92.02 o 
   0   0   7     8551.79     8126.04    209.24 o 
   1   0   7     3194.41     2975.40    138.79 o 
   2   0   7     2183.41     2266.49    136.18 o 
   3   0   7     2454.45     2361.12    145.35 o 
   4   0   7     6608.42     7131.81    223.99 o 
   5   0   7     3845.34     4097.91    174.21 o 
   6   0   7       52.03       14.72     67.92 o 
   7   0   7      167.73      156.67    104.41 o 
   8   0   7     1948.70     1904.29    174.37 o 
   9   0   7      575.68      517.64    127.15 o 
  10   0   7       13.72       54.96    110.18 o 
  11   0   7      518.71      535.95    129.64 o 
  12   0   7      618.95      633.15    151.40 o 
  -8   1   7       12.93      183.95    164.47 o 
  -7   1   7      114.35      119.38    109.78 o 
  -6   1   7      120.85      152.74    113.38 o 
  -5   1   7      400.09      402.91    132.01 o 
  -4   1   7       77.01       54.20    120.07 o 
  -3   1   7      631.00      657.89    205.59 o 
  -2   1   7     1592.32     1296.30    192.61 o 
  -1   1   7      940.92      918.65     79.65 o 
   0   1   7     2854.16     2733.18    117.77 o 
   1   1   7     5037.25     4904.84    165.73 o 
   2   1   7      994.34      988.75    100.86 o 
   3   1   7     5875.28     5809.83    194.32 o 
   4   1   7     1281.22     1404.79    113.38 o 
   5   1   7     2036.37     2013.72    125.80 o 
   6   1   7     4541.68     4524.33    163.67 o 
   7   1   7     1448.70     1423.51    148.91 o 
   8   1   7      137.82       56.72     94.29 o 
   9   1   7      847.78      990.21    141.49 o 
  10   1   7     1362.36     1329.61    155.27 o 
  11   1   7      431.18      424.54    175.29 o 
  12   1   7       14.12       34.32    142.83 o 
  -8   2   7      129.91      121.19    138.50 o 
  -7   2   7      172.15      178.50    164.47 o 
  -6   2   7       44.11       30.51    143.91 o 
  -5   2   7       81.95       83.43     98.47 o 
  -4   2   7      241.10      255.37    209.92 o 
  -3   2   7      388.27      300.81    162.31 o 
  -2   2   7      209.23      199.10    183.95 o 
  -1   2   7      946.01      800.72    196.93 o 
   0   2   7        9.99       72.86     54.20 o 
   1   2   7     1095.49     1083.75     95.76 o 
   2   2   7      585.33      523.70     85.64 o 
   3   2   7     8986.92     9457.54    243.99 o 
   4   2   7     5253.81     5376.85    191.59 o 
   5   2   7      856.26      865.08    100.03 o 
   6   2   7      448.31      471.47     83.56 o 
   7   2   7      114.77       43.28    123.35 o 
   8   2   7     1157.57     1064.03    138.43 o 
   9   2   7      365.95      405.95    116.76 o 
  10   2   7        1.35       36.61    101.25 o 
  11   2   7      158.81       66.82    105.78 o 
  12   2   7      285.65       61.81    115.34 o 
  -7   3   7        2.40       58.43    147.16 o 
  -6   3   7      174.68      356.48    133.63 o 
  -5   3   7      230.32       32.46    140.67 o 
  -4   3   7      145.96      225.07    203.43 o 
  -3   3   7        7.96       99.55    196.93 o 
  -2   3   7      273.78      235.89    175.29 o 
  -1   3   7      654.75      508.57    147.16 o 
   0   3   7       21.09       26.39     51.64 o 
   1   3   7     2396.84     2385.79    122.40 o 
   2   3   7     4130.34     4267.19    164.51 o 
   3   3   7     9006.42     9393.27    386.29 o 
   4   3   7      867.75      722.54    100.72 o 
   5   3   7      287.21      276.94     74.24 o 
   6   3   7      373.10      188.28    121.19 o 
   7   3   7     1900.79     1956.36    220.74 o 
   8   3   7       57.68      190.44    121.30 o 
   9   3   7      992.57      919.59    136.48 o 
  10   3   7      401.60      366.77    128.43 o 
  11   3   7      561.82      592.90    132.04 o 
  12   3   7       28.91      131.65    117.09 o 
  -7   4   7      199.05      225.07    147.16 o 
  -6   4   7      315.74      374.14    175.29 o 
  -5   4   7        1.57      -75.74    125.48 o 
  -4   4   7      238.18      261.86    164.47 o 
  -3   4   7      944.96      982.51    227.23 o 
  -2   4   7      960.18     1073.40    218.58 o 
  -1   4   7       24.42       69.25    157.98 o 
   0   4   7     1211.76     1168.27     89.46 o 
   1   4   7     1762.87     1824.83    164.47 o 
   2   4   7     1889.81     1917.24    123.70 o 
   3   4   7     1955.67     1952.19    129.25 o 
   4   4   7        2.12       -5.95     66.81 o 
   5   4   7     2363.20     2220.81    132.56 o 
   6   4   7      179.04      151.39     71.99 o 
   7   4   7      152.31      162.31    173.13 o 
   9   4   7      133.87      138.50    142.83 o 
  10   4   7       27.87      -70.19     95.15 o 
  11   4   7        0.15      -40.84     92.37 o 
  12   4   7       70.95       30.98    117.35 o 
  -7   5   7       47.00      283.50    151.49 o 
  -6   5   7      159.20       32.46    142.83 o 
  -5   5   7      662.17      779.08    192.61 o 
  -4   5   7     1391.20     1599.28    231.56 o 
  -3   5   7      630.77      798.56    222.90 o 
  -2   5   7      176.30      214.25    149.32 o 
  -1   5   7      110.26       21.64    129.85 o 
   0   5   7     2899.13     2789.54    255.37 o 
   1   5   7      496.01      548.07    135.26 o 
   2   5   7     1646.28     1863.20    130.95 o 
   3   5   7     1255.37     1332.87    151.49 o 
   4   5   7     4124.11     4182.17    182.10 o 
   5   5   7       35.16       -0.91     72.58 o 
   6   5   7       70.95       21.84    124.44 o 
   7   5   7       45.47      -41.12    162.31 o 
   8   5   7      181.49      244.54    151.49 o 
   9   5   7        4.36      -47.61    177.46 o 
  10   5   7      364.92      164.47    140.67 o 
  11   5   7      453.86      468.16    128.89 o 
  12   5   7       62.57       13.06    115.78 o 
  -6   6   7      186.05      281.33    192.61 o 
  -5   6   7       67.45      164.47    147.16 o 
  -4   6   7        0.16      -15.15    132.01 o 
  -3   6   7      249.37      116.86    147.16 o 
  -2   6   7      994.65     1019.30    231.56 o 
  -1   6   7      418.42      499.91    164.47 o 
   0   6   7      187.90      149.32    140.67 o 
   1   6   7     1335.86     1448.17    126.11 o 
   2   6   7     2429.69     2555.13    149.75 o 
   3   6   7      168.44      162.80     73.64 o 
   4   6   7       46.36       99.08     73.02 o 
   5   6   7      214.33      186.86    115.78 o 
   6   6   7     1598.50     1695.44    136.10 o 
   7   6   7        4.79       51.55     66.01 o 
   8   6   7      847.58      660.05    177.46 o 
   9   6   7     1547.37     1601.44    231.56 o 
  10   6   7      501.14      400.36    201.26 o 
  11   6   7        0.60       21.64    121.19 o 
  12   6   7       25.14      -49.77    106.04 o 
  -6   7   7       28.66      157.98    194.77 o 
  -5   7   7      346.67      378.72    203.43 o 
  -4   7   7      368.90      484.76    170.96 o 
  -3   7   7       50.49      -15.15    138.50 o 
  -2   7   7       42.20        8.66    181.79 o 
  -1   7   7      777.77      789.90    199.10 o 
   0   7   7     2246.88     2374.03    255.37 o 
   1   7   7      128.89       81.38     90.96 o 
   2   7   7       44.95      165.40    102.88 o 
   3   7   7      188.71      242.76    107.68 o 
   4   7   7     3523.13     3421.33    312.71 o 
   5   7   7      116.49      105.94     80.48 o 
   6   7   7      658.41      525.11    110.02 o 
   7   7   7      554.86      581.92    102.07 o 
   8   7   7     2692.73     2720.29    292.16 o 
   9   7   7      468.14      354.91    192.61 o 
  10   7   7       39.90       28.13    164.47 o 
  11   7   7       53.33      142.83    140.67 o 
  12   7   7      263.83      129.85    132.01 o 
  -5   8   7      196.69        8.66    181.79 o 
  -4   8   7       12.91      -12.98    136.34 o 
  -3   8   7      744.50      800.72    199.10 o 
  -2   8   7      354.59      664.38    225.07 o 
  -1   8   7      266.83      227.23    153.65 o 
   0   8   7        6.97       88.73    134.17 o 
   1   8   7      810.16      733.68    121.07 o 
   2   8   7      522.30      619.08    114.01 o 
   3   8   7        3.52       22.41     81.77 o 
   4   8   7      724.76      797.33    124.43 o 
   5   8   7     2102.02     2194.65    164.45 o 
   6   8   7     2458.09     2502.15    165.10 o 
   7   8   7      372.72      467.17    105.92 o 
   8   8   7       78.78      233.72    199.10 o 
   9   8   7       31.88       69.25    132.01 o 
  10   8   7      611.13      530.21    177.46 o 
  11   8   7       35.64       58.43    164.47 o 
  12   8   7       18.86       82.24    127.68 o 
  -5   9   7       13.22      -10.82    134.17 o 
  -4   9   7      128.96        6.49    188.28 o 
  -3   9   7      461.50      396.03    214.25 o 
  -2   9   7      130.20      266.19    168.80 o 
  -1   9   7       93.96      142.83    190.44 o 
   0   9   7       40.58      -19.48    129.85 o 
   1   9   7      245.24      151.49    142.83 o 
   2   9   7      282.74      327.86    128.54 o 
   3   9   7     1135.23     1364.37    153.99 o 
   4   9   7       99.41      165.66     93.95 o 
   5   9   7     1086.96     1222.63    338.68 o 
   6   9   7        0.96      -65.93     75.37 o 
   7   9   7      936.14      881.21    123.75 o 
   8   9   7      179.34      251.04    162.31 o 
   9   9   7       15.47       67.09    188.28 o 
  10   9   7        8.59        6.49    132.01 o 
  11   9   7      185.39      238.05    147.16 o 
  -4  10   7        5.10        6.49    190.44 o 
  -3  10   7        7.85      -47.61    192.61 o 
  -2  10   7      174.46      186.11    155.82 o 
  -1  10   7      286.21      300.81    199.10 o 
   0  10   7       22.14      -56.27    116.86 o 
   1  10   7        6.19        2.16    134.17 o 
   2  10   7       49.89       43.60    121.19 o 
   3  10   7     1198.03     1328.79    157.71 o 
   4  10   7       13.77       24.33     88.90 o 
   5  10   7      273.00      304.97     98.20 o 
   6  10   7      508.96      625.06    112.69 o 
   7  10   7      812.42      811.78    148.24 o 
   8  10   7        0.45      -77.91    142.83 o 
   9  10   7        2.60       34.63    188.28 o 
  10  10   7       19.32      227.23    170.96 o 
  11  10   7       61.34       95.22    173.13 o 
  -3  11   7       34.40       54.10    149.32 o 
  -2  11   7       49.59      277.01    196.93 o 
  -1  11   7        9.55       -6.49    136.34 o 
   0  11   7       47.96      -51.94    119.03 o 
   1  11   7      136.72      173.13    155.82 o 
   2  11   7      153.24      215.13    101.55 o 
   3  11   7      116.37       77.45    101.20 o 
   4  11   7      453.75      659.13    123.70 o 
   5  11   7      185.98      324.73    126.11 o 
   6  11   7      109.58      152.32    115.30 o 
   7  11   7       83.95      148.87     92.69 o 
   8  11   7        6.30        0.00    155.82 o 
   9  11   7      106.32       73.58    151.49 o 
  10  11   7        4.18      142.83    186.11 o 
  -2  12   7       20.22       86.56    145.00 o 
  -1  12   7      229.37      313.80    168.80 o 
   0  12   7      442.52      439.31    170.96 o 
   1  12   7       12.24       90.89    145.00 o 
   2  12   7      195.56      318.12    157.98 o 
   3  12   7      119.90       80.87    100.22 o 
   4  12   7      162.46      197.99    114.34 o 
   5  12   7       29.43      110.03    112.47 o 
   6  12   7        0.88     5620.64   4271.96 o 
   7  12   7      305.84      431.11    127.68 o 
   8  12   7      112.62       90.89    164.47 o 
   9  12   7        0.04       60.60    153.65 o 
   0  13   7      141.75      166.64    160.14 o 
   1  13   7      155.00      357.08    175.29 o 
   2  13   7      309.81      573.49    188.28 o 
   3  13   7       66.17       70.90    114.83 o 
   4  13   7       36.05      196.69    111.92 o 
   5  13   7      265.74      421.00    134.12 o 
   6  13   7      248.77      265.31    132.11 o 
   7  13   7        1.19      149.94    124.65 o 
   8  13   7       24.56      -30.30    192.61 o 
   2  14   7        1.95      145.00    183.95 o 
   3  14   7       94.55      445.81    201.26 o 
   4  14   7      122.43      252.12    134.38 o 
   5  14   7        5.04      115.82    110.43 o 
   6  14   7        7.93       12.98    166.64 o 
  -1 -11   8      100.74       47.61    199.10 o 
   0 -11   8        6.63       21.64    134.17 o 
   1 -11   8      285.74      190.60    126.62 o 
   2 -11   8      272.36      222.80    124.71 o 
   3 -11   8       52.43      118.89    106.05 o 
  -3 -10   8       28.84      150.36    336.52 o 
  -2 -10   8        0.68       14.49    116.27 o 
  -1 -10   8      251.36      306.99    117.06 o 
   0 -10   8      282.35      341.22    104.07 o 
   1 -10   8        1.61       49.51     75.00 o 
   2 -10   8        5.23      158.23    125.08 o 
   3 -10   8      133.59      197.81     97.63 o 
   4 -10   8      459.22      294.32    218.58 o 
   5 -10   8      133.11       77.91    155.82 o 
  -4  -9   8        5.21      415.51    186.11 o 
  -3  -9   8       22.99       15.31    123.35 o 
  -2  -9   8       68.18      134.69     98.90 o 
  -1  -9   8       42.23       51.18    104.07 o 
   0  -9   8      162.20      149.00     94.02 o 
   1  -9   8        2.54      -38.14     69.21 o 
   2  -9   8      318.58      415.01     92.59 o 
   3  -9   8      344.71      523.72    192.61 o 
   4  -9   8      156.72       25.97    192.61 o 
   5  -9   8        9.52      155.82    201.26 o 
   6  -9   8       19.22      -38.95    138.50 o 
   7  -9   8        1.10       32.46    186.11 o 
  -5  -8   8        6.10      101.71    153.65 o 
  -4  -8   8      125.36       86.56    145.00 o 
  -3  -8   8      134.13       87.39     95.50 o 
  -2  -8   8      223.32      216.41    153.65 o 
  -1  -8   8       68.92       56.25     83.30 o 
   0  -8   8      666.52      560.62    108.53 o 
   1  -8   8      344.73      410.98     92.59 o 
   2  -8   8      120.49       85.01    102.41 o 
   3  -8   8       43.27       79.39    104.07 o 
   4  -8   8        6.00        2.16    190.44 o 
   5  -8   8      124.31      264.02    201.26 o 
   6  -8   8      253.45      233.72    166.64 o 
   7  -8   8       34.22       54.10    155.82 o 
   8  -8   8       82.03     -160.14    179.62 o 
  -6  -7   8       23.36       41.12    147.16 o 
  -5  -7   8      240.44      478.27    225.07 o 
  -4  -7   8      207.15      452.30    188.28 o 
  -3  -7   8      230.38      176.68    116.16 o 
  -2  -7   8      131.23      106.17    105.06 o 
  -1  -7   8      551.55      563.60     98.44 o 
   0  -7   8       20.47      -13.46     69.37 o 
   1  -7   8      165.89      150.12    115.36 o 
   2  -7   8       79.59       30.81     90.13 o 
   3  -7   8     1433.77     1474.32    159.15 o 
   4  -7   8     1006.29      725.43    122.15 o 
   5  -7   8       72.19       90.89    162.31 o 
   6  -7   8      233.52      246.71    162.31 o 
   7  -7   8      147.93      170.96    157.98 o 
   8  -7   8       29.39      114.70    199.10 o 
   9  -7   8        3.09     -110.37    132.01 o 
  -6  -6   8       76.84      -62.76    142.83 o 
  -5  -6   8       16.16      -60.60    145.00 o 
  -4  -6   8       76.73      257.53    173.13 o 
  -3  -6   8      811.53      784.96    143.91 o 
  -2  -6   8      260.38      186.65    111.43 o 
  -1  -6   8      188.76      143.93     87.69 o 
   0  -6   8       28.61        5.03     71.24 o 
   1  -6   8     2164.18     2090.34    178.79 o 
   2  -6   8     2885.65     2591.41    188.20 o 
   3  -6   8      222.83      171.16    109.38 o 
   4  -6   8      337.99      466.83    113.15 o 
   5  -6   8      478.43      496.49    118.41 o 
   6  -6   8      568.38      352.75    173.13 o 
   7  -6   8        2.83      -67.09    149.32 o 
   8  -6   8      141.43       43.28    166.64 o 
   9  -6   8      473.31      434.99    190.44 o 
  -7  -5   8        1.08      -25.97    151.49 o 
  -6  -5   8       60.64      253.20    170.96 o 
  -5  -5   8      582.79      551.85    199.10 o 
  -4  -5   8      461.69      876.47    248.87 o 
  -3  -5   8      187.38       -8.66    196.93 o 
  -2  -5   8        5.75      -67.19     99.43 o 
  -1  -5   8     1049.22     1044.10    126.23 o 
   0  -5   8     1279.53     1659.87    272.68 o 
   1  -5   8      130.94      178.05    111.43 o 
   2  -5   8     1164.34     1206.95    139.86 o 
   3  -5   8      729.99      677.19    127.71 o 
   4  -5   8       58.87       13.03     92.14 o 
   5  -5   8      872.68      809.08    137.22 o 
   6  -5   8      102.98      149.32    153.65 o 
   7  -5   8     1345.62     1320.11    225.07 o 
   8  -5   8      655.61      538.86    205.59 o 
   9  -5   8      236.51      183.95    142.83 o 
  10  -5   8       52.77       75.74    170.96 o 
  -7  -4   8       46.14      179.62    199.10 o 
  -6  -4   8      394.51      898.11    257.53 o 
  -5  -4   8      382.60      856.99    244.54 o 
  -4  -4   8       39.61        6.49    142.83 o 
  -3  -4   8      229.44      166.64    203.43 o 
  -2  -4   8      480.54      521.43    119.85 o 
  -1  -4   8       42.05       27.98     67.52 o 
   0  -4   8      574.19      576.50    151.49 o 
   1  -4   8     1388.33     1345.48    153.74 o 
   2  -4   8      200.60      271.85     99.80 o 
   3  -4   8      668.90      717.02    124.78 o 
   4  -4   8       89.61       27.81     97.90 o 
   5  -4   8     3422.80     3357.71    197.95 o 
   6  -4   8      692.25      865.64    153.65 o 
   7  -4   8       31.98       51.94    179.62 o 
   8  -4   8        9.89       49.77    132.01 o 
   9  -4   8      570.40      547.52    218.58 o 
  10  -4   8      518.57      326.78    164.47 o 
  11  -4   8       52.42      183.95    190.44 o 
  -7  -3   8       54.66       41.12    151.49 o 
  -6  -3   8       86.84     -103.88    138.50 o 
  -5  -3   8        1.07      -10.82    149.32 o 
  -4  -3   8      170.61      188.28    173.13 o 
  -3  -3   8       11.25       -4.33    155.82 o 
  -2  -3   8        0.78      -48.76    111.69 o 
  -1  -3   8      398.03      397.12     77.87 o 
   0  -3   8      177.06      156.07     92.34 o 
   1  -3   8      257.80      268.57     86.03 o 
   2  -3   8        0.82       34.13     85.27 o 
   3  -3   8     3682.33     3534.05    196.10 o 
   4  -3   8     1724.68     1778.00    147.51 o 
   5  -3   8      184.66      229.04    101.29 o 
   6  -3   8      235.55      239.97     98.97 o 
   7  -3   8     1777.81     1705.32    244.54 o 
   8  -3   8     1730.83     1794.05    283.50 o 
   9  -3   8      257.38      209.92    155.82 o 
  10  -3   8       27.18      -21.64    132.01 o 
  11  -3   8       86.28       -2.16    175.29 o 
  -7  -2   8       16.14       35.91    125.83 o 
  -6  -2   8      115.82      194.55    135.88 o 
  -5  -2   8      122.68      158.55    113.63 o 
  -4  -2   8       33.25      184.90    127.90 o 
  -3  -2   8       17.91      177.78    107.49 o 
  -2  -2   8      712.70      884.22    137.70 o 
  -1  -2   8      892.10      776.04     68.15 o 
   0  -2   8      685.72      618.00     81.90 o 
   1  -2   8      185.01       94.89     73.17 o 
   2  -2   8      967.18     1245.42    242.38 o 
   3  -2   8      158.06      245.78     88.30 o 
   4  -2   8       71.34      100.72     76.47 o 
   5  -2   8      660.45      534.26    107.49 o 
   6  -2   8     1763.76     1533.01    128.89 o 
   7  -2   8     2252.53     1755.09    272.68 o 
   8  -2   8      208.57      151.49    196.93 o 
   9  -2   8      138.71       28.13    138.50 o 
  10  -2   8        9.03      -88.73    170.96 o 
  11  -2   8       10.63      106.04    132.01 o 
  -7  -1   8      115.87      295.48    160.14 o 
  -6  -1   8       67.91      204.27    110.58 o 
  -5  -1   8       10.98      107.63    115.34 o 
  -4  -1   8      833.42     1407.50    248.87 o 
  -3  -1   8     1262.87     1401.40    161.67 o 
  -2  -1   8      589.44      636.48    122.44 o 
  -1  -1   8      113.97      111.63     55.82 o 
   0  -1   8     1378.61     1260.69    112.01 o 
   1  -1   8      247.20      165.96     94.40 o 
   2  -1   8      307.15      339.71     78.47 o 
   3  -1   8       46.77       48.68     69.51 o 
   4  -1   8     3757.80     3761.63    185.92 o 
   5  -1   8     4406.94     4687.00    202.79 o 
   6  -1   8     1598.12     1584.63    137.23 o 
   7  -1   8      190.69      383.05    160.14 o 
   8  -1   8       35.44       -7.86    116.18 o 
   9  -1   8       12.87      -49.84    109.21 o 
  10  -1   8       48.55      -26.26    100.26 o 
  11  -1   8       56.96       27.72    107.95 o 
  12  -1   8      229.16      189.53    119.03 o 
  -7   0   8        0.19       63.81    116.48 o 
  -6   0   8      210.52      547.52    233.72 o 
  -5   0   8      460.46      476.55    203.43 o 
  -4   0   8      374.52      477.26    216.41 o 
  -3   0   8        6.88      151.71    233.72 o 
  -2   0   8      762.52      709.83    218.58 o 
  -1   0   8      347.09      238.05    149.32 o 
   0   0   8     2142.94     1957.46    167.72 o 
   1   0   8      341.76      266.62     75.63 o 
   2   0   8     6778.15     6881.95    224.93 o 
   3   0   8     2948.66     3053.08    159.91 o 
   4   0   8      960.43      984.10    123.35 o 
   5   0   8       72.34       91.86     78.80 o 
   6   0   8      109.42       83.42     87.65 o 
   7   0   8      302.78      469.61    201.26 o 
   8   0   8      549.64      490.97    118.53 o 
   9   0   8        0.88      -39.90    118.89 o 
  10   0   8      529.86      532.03    131.83 o 
  11   0   8      721.05      624.26    138.85 o 
  12   0   8       43.42       49.32    108.49 o 
  -7   1   8      279.14      483.01    148.10 o 
  -6   1   8       46.68      120.85    109.11 o 
  -5   1   8        0.81      -17.96    126.98 o 
  -4   1   8      419.83      431.74    125.48 o 
  -3   1   8     2623.50     3399.82    320.29 o 
  -2   1   8     1487.28     1802.71    259.69 o 
  -1   1   8      577.17      766.10    201.26 o 
   0   1   8     1209.77     1230.50     99.93 o 
   1   1   8     4008.93     3774.76    219.66 o 
   2   1   8     1316.78     1252.89    125.52 o 
   3   1   8      425.43      458.54     96.44 o 
   4   1   8      991.91     1095.02    114.00 o 
   5   1   8     1497.63     1529.84    127.56 o 
   6   1   8     2986.68     3102.65    166.12 o 
   7   1   8      252.97      305.14    153.65 o 
   8   1   8     1276.04     1470.76    164.37 o 
   9   1   8      735.01      963.81    150.19 o 
  10   1   8      429.52      379.54    140.76 o 
  11   1   8       20.36      -37.39     91.52 o 
  12   1   8      284.05      163.45    106.59 o 
  -7   2   8       35.35       88.82    106.89 o 
  -6   2   8      239.44      396.77    142.83 o 
  -5   2   8      262.51      438.95    125.37 o 
  -4   2   8      407.65      476.10    212.08 o 
  -3   2   8      224.32      404.69    188.28 o 
  -2   2   8      949.40     1071.24    218.58 o 
  -1   2   8     2189.94     2553.65    285.66 o 
   0   2   8      429.34      374.39    181.79 o 
   1   2   8        0.48       54.17     74.66 o 
   2   2   8      211.89      288.88     80.58 o 
   3   2   8     3213.17     3280.62    162.54 o 
   4   2   8     4558.71     4542.51    181.21 o 
   5   2   8        7.83       35.46     71.05 o 
   6   2   8     1423.56     1338.07    112.82 o 
   7   2   8     1911.92     1752.93    218.58 o 
   8   2   8      563.63      460.96    160.14 o 
   9   2   8      358.74      216.34    117.64 o 
  10   2   8      587.82      637.51    126.32 o 
  11   2   8      367.31      411.36    121.99 o 
  12   2   8      514.59      592.97    135.67 o 
  -7   3   8       65.15      145.00    119.03 o 
  -6   3   8      147.17      315.45    131.57 o 
  -5   3   8        2.61      298.65    173.13 o 
  -4   3   8        0.77      -51.94    145.00 o 
  -3   3   8      482.00      536.70    190.44 o 
  -2   3   8      397.05      744.45    199.10 o 
  -1   3   8      432.22      489.09    168.80 o 
   0   3   8       20.87       25.97    132.01 o 
   1   3   8     3545.74     3361.23    148.51 o 
   2   3   8      651.80      633.70     99.83 o 
   3   3   8      134.96      147.39     78.53 o 
   4   3   8     1524.41     1603.93    130.78 o 
   5   3   8     1744.02     1909.67    138.77 o 
   6   3   8        1.84       -9.02     71.14 o 
   7   3   8        0.37      -28.13    114.70 o 
   8   3   8     1455.85     1224.89    201.26 o 
   9   3   8     2417.14     2614.25    279.17 o 
  10   3   8      770.87      895.64    145.38 o 
  11   3   8      156.23       98.76    100.86 o 
  12   3   8        9.85       60.17     97.28 o 
  -6   4   8        3.95      113.36     92.82 o 
  -5   4   8      373.90      207.75    212.08 o 
  -4   4   8      584.01      831.02    207.75 o 
  -3   4   8      166.16      415.51    186.11 o 
  -2   4   8        2.04      -25.97    134.17 o 
  -1   4   8      989.14      629.76    170.96 o 
   0   4   8      576.45      534.54    186.11 o 
   1   4   8      133.50       98.37     67.25 o 
   2   4   8       24.69      107.27     75.18 o 
   3   4   8      258.55      270.23     92.75 o 
   4   4   8        1.62      -20.20    100.63 o 
   5   4   8      667.64      646.20    100.86 o 
   6   4   8      943.31     1140.86    186.11 o 
   7   4   8     3209.25     3224.53    296.48 o 
   8   4   8      834.08      779.08    183.95 o 
   9   4   8      923.71      835.35    186.11 o 
  10   4   8        6.29       77.91    125.52 o 
  11   4   8      227.76      285.66    147.16 o 
  12   4   8       57.49      -73.49    176.38 o 
  -6   5   8      410.41      281.33    175.29 o 
  -5   5   8      491.44      638.41    199.10 o 
  -4   5   8        0.67      196.93    196.93 o 
  -3   5   8       38.35      -19.48    136.34 o 
  -2   5   8      288.71      307.30    168.80 o 
  -1   5   8      523.32      422.00    162.31 o 
   0   5   8       10.74       58.43    136.34 o 
   1   5   8       16.49      183.02    104.96 o 
   2   5   8      374.22      329.28     88.72 o 
   3   5   8     2119.33     2183.71    144.03 o 
   4   5   8       20.22       52.99     84.40 o 
   5   5   8     1001.88     1065.57    117.71 o 
   6   5   8       59.49       29.47     78.87 o 
   7   5   8      161.67      -32.46    177.46 o 
   8   5   8      126.33      -67.09    179.62 o 
   9   5   8       87.75        8.66    170.96 o 
  10   5   8      251.60      333.27    162.31 o 
  11   5   8       78.08      138.50    170.96 o 
  12   5   8        2.45       28.13    114.70 o 
  -6   6   8      128.10      194.77    173.13 o 
  -5   6   8        0.59     -142.83    127.68 o 
  -4   6   8      166.53      166.64    199.10 o 
  -3   6   8      183.71      114.70    149.32 o 
  -2   6   8      287.18      266.19    155.82 o 
  -1   6   8       64.81      -19.48    134.17 o 
   0   6   8     1877.11     1861.14    240.22 o 
   1   6   8     1773.36     1586.29    216.41 o 
   2   6   8      661.78      567.35     97.98 o 
   3   6   8      387.20      480.93    108.63 o 
   4   6   8      519.73      480.95    113.21 o 
   5   6   8       91.18       49.37     84.10 o 
   6   6   8        6.92      -31.11     91.66 o 
   7   6   8      483.36      577.82    199.10 o 
   8   6   8     1175.44     1359.06    251.04 o 
   9   6   8     1558.10     1618.76    231.56 o 
  10   6   8       87.50      142.83    173.13 o 
  11   6   8        9.47        8.66    123.35 o 
  12   6   8        2.11      160.14    151.49 o 
  -5   7   8       69.26      179.62    201.26 o 
  -4   7   8       33.90      -36.79    138.50 o 
  -3   7   8        0.08      -34.63    134.17 o 
  -2   7   8      652.36      718.49    186.11 o 
  -1   7   8      914.47     1157.80    216.41 o 
   0   7   8      487.57      502.07    177.46 o 
   1   7   8      112.62      151.49    188.28 o 
   2   7   8     1188.33     1726.29    529.13 o 
   3   7   8       40.66       25.12    100.86 o 
   4   7   8      618.38      472.37    115.53 o 
   5   7   8      289.10      312.58    112.31 o 
   6   7   8     5338.89     5471.99    230.63 o 
   7   7   8     2367.99     1655.52    454.46 o 
   8   7   8      511.35      599.46    173.13 o 
   9   7   8        2.76      151.49    138.50 o 
  10   7   8       64.70      261.86    186.11 o 
  11   7   8       23.24      -17.31    121.19 o 
  12   7   8       10.31      162.31    160.14 o 
  -5   8   8       13.60     -145.00    181.79 o 
  -4   8   8      252.83      114.70    149.32 o 
  -3   8   8      370.67      266.19    166.64 o 
  -2   8   8      121.76       82.24    188.28 o 
  -1   8   8      115.42       99.55    188.28 o 
   0   8   8      856.99     1259.51    255.37 o 
   1   8   8      882.36     1058.25    207.75 o 
   2   8   8      974.23     1092.13    141.88 o 
   3   8   8       82.05      159.56    101.67 o 
   4   8   8     1553.67     1596.47    146.67 o 
   5   8   8     1202.20     1093.09    131.58 o 
   6   8   8     1418.15     1425.77    135.71 o 
   7   8   8       19.82       21.29     92.98 o 
   8   8   8        3.19      -23.81    123.35 o 
   9   8   8       43.39       88.73    140.67 o 
  10   8   8      324.92      354.91    157.98 o 
  11   8   8       74.53       49.77    132.01 o 
  12   8   8      222.14      136.34    136.34 o 
  -4   9   8      141.16       -8.66    183.95 o 
  -3   9   8       67.00       99.55    194.77 o 
  -2   9   8      628.10      711.99    201.26 o 
  -1   9   8      424.46      266.19    168.80 o 
   0   9   8      162.80      164.47    149.32 o 
   1   9   8       10.11     -110.37    121.19 o 
   2   9   8      737.14      677.37    183.95 o 
   3   9   8      797.19      847.31    121.96 o 
   4   9   8      157.64      162.74     91.78 o 
   5   9   8       26.69       70.05     85.27 o 
   6   9   8       54.06      164.38    106.89 o 
   7   9   8      371.57      412.48    105.06 o 
   8   9   8      132.34      108.21    145.00 o 
   9   9   8       41.50      298.65    199.10 o 
  10   9   8      153.18      132.01    170.96 o 
  11   9   8      312.37      279.17    147.16 o 
  -3  10   8      142.01      225.07    207.75 o 
  -2  10   8       33.18       12.98    149.32 o 
  -1  10   8       80.23       43.28    151.49 o 
   0  10   8       21.41      -28.13    125.52 o 
   1  10   8      223.43      296.48    164.47 o 
   2  10   8       37.50      166.64    170.96 o 
   3  10   8      157.24      151.26    179.62 o 
   4  10   8      253.08      309.61    108.49 o 
   5  10   8      388.58      393.00    114.49 o 
   6  10   8       47.29      -52.85    101.62 o 
   7  10   8        0.01       51.19     93.01 o 
   8  10   8      464.63      636.25    181.79 o 
   9  10   8       63.57       88.73    145.00 o 
  10  10   8        0.23      -36.79    116.86 o 
  11  10   8       11.77       19.48    132.01 o 
  -2  11   8        2.35       10.82    155.82 o 
  -1  11   8       71.18       80.07    149.32 o 
   0  11   8      208.81      285.66    175.29 o 
   1  11   8      126.45      220.74    190.44 o 
   2  11   8        3.22      -34.63    116.86 o 
   3  11   8      271.12      364.94    116.99 o 
   4  11   8      362.84      444.58    109.34 o 
   5  11   8       86.77      379.96    297.57 o 
   6  11   8       30.90       44.53     82.26 o 
   7  11   8        2.45       11.27    106.42 o 
   8  11   8        0.38     -123.35    136.34 o 
   9  11   8       12.38       -6.49    140.67 o 
  10  11   8      265.89      257.53    166.64 o 
  -1  12   8      127.78       95.22    147.16 o 
   0  12   8        0.05      -95.22    127.68 o 
   1  12   8      145.90      147.16    142.83 o 
   2  12   8      132.36       90.89    134.17 o 
   3  12   8       34.82       30.30    173.13 o 
   4  12   8        0.64     -136.10     90.73 o 
   5  12   8        0.42       11.82    118.63 o 
   6  12   8        1.13      130.00    108.13 o 
   7  12   8       19.58       31.22     91.35 o 
   8  12   8      141.08      116.86    160.14 o 
   9  12   8      192.05      333.27    164.47 o 
   1  13   8       27.92      147.16    188.28 o 
   2  13   8        5.26        8.66    138.50 o 
   3  13   8       65.69       43.28    132.01 o 
   4  13   8      104.63       45.19     96.44 o 
   5  13   8      102.32      184.81    115.53 o 
   6  13   8        3.31      101.28    118.07 o 
   7  13   8       84.21      212.08    113.35 o 
   8  13   8       81.71      203.43    164.47 o 
   4  14   8       65.38      175.29    138.50 o 
  -1 -10   9      481.83      501.84    177.46 o 
   0 -10   9      282.44      265.11    100.51 o 
   1 -10   9       72.12       91.80     82.50 o 
   2 -10   9      125.96      201.43     87.81 o 
   3 -10   9      158.93      296.58    113.60 o 
   4 -10   9      102.71       64.92    170.96 o 
  -3  -9   9      160.98      670.87    227.23 o 
  -2  -9   9      200.52      317.77    180.70 o 
  -1  -9   9        2.87       28.13    101.34 o 
   0  -9   9       34.34       -8.37     84.32 o 
   1  -9   9       31.50       52.76     84.31 o 
   2  -9   9        9.74       10.25     66.20 o 
   3  -9   9        0.49      -33.17     88.88 o 
   4  -9   9      165.59      140.67    153.65 o 
   5  -9   9      532.47      458.79    188.28 o 
   6  -9   9      128.13      101.71    199.10 o 
  -4  -8   9      210.61      253.20    160.14 o 
  -3  -8   9       59.89      166.64    186.11 o 
  -2  -8   9       38.09       94.01    157.98 o 
  -1  -8   9        3.78      173.13    147.16 o 
   0  -8   9       99.15       87.96     85.41 o 
   1  -8   9        4.15      143.16     81.20 o 
   2  -8   9        5.42       10.62    122.61 o 
   3  -8   9      216.69      260.78    108.65 o 
   4  -8   9       89.14      149.68    102.88 o 
   5  -8   9        0.30      -32.46    147.16 o 
   6  -8   9       17.74      -97.39    175.29 o 
   7  -8   9      131.85       47.61    203.43 o 
  -5  -7   9       91.15      445.81    229.40 o 
  -4  -7   9       14.77      134.17    209.92 o 
  -3  -7   9       11.80      -19.48    140.67 o 
  -2  -7   9      419.63      555.40    214.25 o 
  -1  -7   9       52.28        4.96     76.35 o 
   0  -7   9       23.81       54.33     80.18 o 
   1  -7   9        9.21        8.66    125.52 o 
   2  -7   9      348.73      429.58    115.16 o 
   3  -7   9       58.01       87.81     91.52 o 
   4  -7   9       13.60       95.22    105.59 o 
   5  -7   9       18.83       32.90     78.85 o 
   6  -7   9      449.77      551.85    207.75 o 
   7  -7   9       89.82     -101.71    125.52 o 
   8  -7   9       24.63       21.64    140.67 o 
  -5  -6   9       20.05       19.48    153.65 o 
  -4  -6   9      150.97      359.24    225.07 o 
  -3  -6   9      147.55       -4.33    199.10 o 
  -2  -6   9        0.88       33.83     86.06 o 
  -1  -6   9       12.21        6.00     69.13 o 
   0  -6   9      402.56      285.72     81.01 o 
   1  -6   9     1194.18     1173.47    166.61 o 
   2  -6   9      474.34      355.02    106.15 o 
   3  -6   9      242.34      331.75    113.12 o 
   4  -6   9     1462.63     1688.35    236.97 o 
   5  -6   9      315.88      351.04    103.48 o 
   6  -6   9       71.71      160.14    155.82 o 
   7  -6   9      290.43      430.66    192.61 o 
   8  -6   9      428.89      647.07    261.86 o 
   9  -6   9      414.43      244.54    220.74 o 
  -6  -5   9       96.75      313.80    238.05 o 
  -5  -5   9      260.89      406.85    233.72 o 
  -4  -5   9       17.63       73.58    166.64 o 
  -3  -5   9        0.66      -41.12    155.82 o 
  -2  -5   9      313.44      452.30    229.40 o 
  -1  -5   9     1537.05     1730.15    136.40 o 
   0  -5   9      353.35      233.62     84.69 o 
   1  -5   9      545.02      389.11    167.72 o 
   2  -5   9     3451.54     3277.01    212.46 o 
   3  -5   9      650.81      590.07    148.72 o 
   4  -5   9      217.48       98.16    100.22 o 
   5  -5   9        0.92      -70.64     93.20 o 
   6  -5   9     1662.92     1233.54    246.71 o 
   7  -5   9     1112.15     1131.83    225.07 o 
   8  -5   9      420.90      311.63    192.61 o 
   9  -5   9        4.65     -112.53    155.82 o 
  10  -5   9      173.76      194.77    147.16 o 
  -6  -4   9      135.12      255.37    177.46 o 
  -5  -4   9        0.19     -257.53    183.95 o 
  -4  -4   9      148.51       62.76    157.98 o 
  -3  -4   9      489.47      707.66    242.38 o 
  -2  -4   9       10.33      -54.10    134.17 o 
  -1  -4   9      890.94      830.92    106.06 o 
   0  -4   9     2392.16     2636.88    192.52 o 
   1  -4   9     1722.15     1880.55    158.58 o 
   2  -4   9       90.07       91.26     94.10 o 
   3  -4   9      249.86      274.26    102.22 o 
   4  -4   9      100.33      127.78    212.08 o 
   5  -4   9      998.23      945.89    131.45 o 
   6  -4   9       73.07        6.69     82.55 o 
   7  -4   9       66.12       34.63    134.17 o 
   8  -4   9     1127.57     1097.20    253.20 o 
   9  -4   9      582.02      575.65    220.74 o 
  10  -4   9       19.28       41.12    132.01 o 
  -6  -3   9       24.11        4.33    155.82 o 
  -5  -3   9      143.85      413.35    238.05 o 
  -4  -3   9       60.34      199.10    181.79 o 
  -3  -3   9      290.55      547.52    242.38 o 
  -2  -3   9     1024.54     1110.19    266.19 o 
  -1  -3   9     1217.84     1146.18    103.27 o 
   0  -3   9      323.21      400.10    108.45 o 
   1  -3   9       64.42      111.28     82.45 o 
   2  -3   9       87.54       97.39     84.01 o 
   3  -3   9     1596.31     1580.96    189.36 o 
   4  -3   9      145.33       73.10     92.07 o 
   5  -3   9     1163.78     1148.88    152.57 o 
   6  -3   9     1131.71     1088.23    137.71 o 
   7  -3   9      568.36      625.43    220.74 o 
   8  -3   9      394.01      434.99    175.29 o 
   9  -3   9        8.27      331.11    168.80 o 
  10  -3   9      265.26      383.05    173.13 o 
  11  -3   9      193.72       30.30    134.17 o 
  -6  -2   9       13.87       12.98    218.58 o 
  -5  -2   9        0.02     -108.21    151.49 o 
  -4  -2   9        8.85       19.48    209.92 o 
  -3  -2   9      327.94      590.80    238.05 o 
  -2  -2   9       20.57       23.81    162.31 o 
  -1  -2   9        4.42       93.06    207.75 o 
   0  -2   9       24.27       41.65     98.47 o 
   1  -2   9     3021.18     3121.50    184.57 o 
   2  -2   9      460.38      442.63    121.70 o 
   3  -2   9      143.23      270.19     86.79 o 
   4  -2   9      469.86      442.38    117.56 o 
   5  -2   9     1454.13     1575.62    148.69 o 
   6  -2   9      452.70      475.59    106.30 o 
   7  -2   9        9.23      132.01    149.32 o 
   8  -2   9      989.16      969.52    240.22 o 
   9  -2   9      580.59      545.36    179.62 o 
  10  -2   9       20.53       -6.49    125.52 o 
  11  -2   9       28.70       73.58    136.34 o 
  -6  -1   9        5.00      111.71    136.62 o 
  -5  -1   9       72.95      203.69    120.93 o 
  -4  -1   9      450.26      467.82    113.26 o 
  -3  -1   9       59.01       39.50    108.78 o 
  -2  -1   9       28.00      103.70    105.66 o 
  -1  -1   9      481.79      532.37    194.77 o 
   0  -1   9     1846.50     1671.50    133.04 o 
   1  -1   9      391.32      411.83    104.40 o 
   2  -1   9      381.88      334.04    101.20 o 
   3  -1   9      288.96      457.42    115.55 o 
   4  -1   9     1187.36     1185.47    125.23 o 
   5  -1   9       53.24       82.96     77.33 o 
   6  -1   9      112.98      268.34    148.24 o 
   7  -1   9      782.60      660.05    192.61 o 
   8  -1   9        7.16        4.33    142.83 o 
   9  -1   9      159.80      272.68    199.10 o 
  10  -1   9       98.07       77.91    177.46 o 
  11  -1   9      518.21      257.53    162.31 o 
  12  -1   9      239.00      229.40    162.31 o 
  -6   0   9      205.25      382.14    136.84 o 
  -5   0   9       88.80      191.52    107.62 o 
  -4   0   9        0.64      -37.03    103.22 o 
  -3   0   9      674.81      933.56    206.67 o 
  -2   0   9     1703.42     1928.22    300.81 o 
  -1   0   9      879.30      993.33    209.92 o 
   0   0   9       85.77       64.92    147.16 o 
   1   0   9      797.07      695.26    126.60 o 
   2   0   9     1681.14     1516.08    133.00 o 
   3   0   9      393.16      347.75     96.26 o 
   4   0   9       11.44      -15.47     86.83 o 
   5   0   9      445.69      392.35    109.04 o 
   6   0   9      292.48      325.93    101.75 o 
   7   0   9       65.50      108.21    175.29 o 
   8   0   9       11.24       69.25    132.01 o 
   9   0   9      349.03      384.86    117.35 o 
  10   0   9      635.19      641.25    138.22 o 
  11   0   9      164.38      112.91    111.11 o 
  12   0   9       19.38      170.96    134.17 o 
  -6   1   9       10.42        1.19    141.75 o 
  -5   1   9      121.63     6161.11   4585.75 o 
  -4   1   9      386.98      487.81    136.40 o 
  -3   1   9      745.26      679.53    203.43 o 
  -2   1   9       85.02      157.98    175.29 o 
  -1   1   9      132.07      134.17    157.98 o 
   0   1   9     1533.54     1631.74    231.56 o 
   1   1   9      222.35      179.88     74.33 o 
   2   1   9      230.13      228.85     83.70 o 
   3   1   9     1740.61     1637.28    142.34 o 
   4   1   9     2018.60     1810.19    139.71 o 
   5   1   9      359.73      428.29    112.71 o 
   6   1   9      751.01      747.26    112.82 o 
   7   1   9      282.93      199.10    145.00 o 
   8   1   9     1898.09     1861.14    255.37 o 
   9   1   9      301.48      313.80    164.47 o 
  10   1   9       81.51      124.56    115.43 o 
  11   1   9      424.71      413.63    122.39 o 
  12   1   9      313.16      301.93    144.19 o 
  -6   2   9      420.73      482.10    142.97 o 
  -5   2   9      301.39      468.72    130.04 o 
  -4   2   9       15.38       84.40    203.43 o 
  -3   2   9       12.45       41.12    147.16 o 
  -2   2   9     1731.22     1685.84    244.54 o 
  -1   2   9      429.11      432.82    175.29 o 
   0   2   9      387.09      357.08    168.80 o 
   1   2   9       59.04      116.97     79.55 o 
   2   2   9     2748.35     2805.02    157.03 o 
   3   2   9     2580.58     2675.02    158.38 o 
   4   2   9      533.11      407.42     94.29 o 
   5   2   9      179.43      166.78     77.91 o 
   6   2   9     2752.77     2824.06    165.25 o 
   7   2   9      321.75      504.24    162.31 o 
   8   2   9        8.65      -25.97    129.85 o 
   9   2   9      965.68      928.40    220.74 o 
  10   2   9     1494.66     1592.79    268.35 o 
  11   2   9      555.79      554.60    161.23 o 
  12   2   9      285.18      236.64    139.57 o 
  -6   3   9       74.60      236.20    128.47 o 
  -5   3   9      136.51      277.02    127.68 o 
  -4   3   9      392.49      824.53    248.87 o 
  -3   3   9      134.17      181.79    173.13 o 
  -2   3   9       83.34      116.86    168.80 o 
  -1   3   9      399.58      434.99    181.79 o 
   0   3   9      877.37      978.18    233.72 o 
   1   3   9      597.88      694.68    207.75 o 
   2   3   9      358.94      331.78     86.03 o 
   3   3   9     2012.85     1995.75    216.41 o 
   4   3   9     5194.22     5434.17    216.20 o 
   5   3   9     1203.74     1331.19    127.71 o 
   6   3   9       12.39        3.50     80.07 o 
   7   3   9      930.91     1004.15    194.77 o 
   8   3   9     1692.88     2324.26    268.35 o 
   9   3   9      866.51      954.37    196.93 o 
  10   3   9      137.96      142.83    177.46 o 
  11   3   9       26.12       54.10    123.35 o 
  12   3   9      140.23      160.87    109.27 o 
  -6   4   9        1.27       92.62     91.44 o 
  -5   4   9      236.45      132.01    173.13 o 
  -4   4   9       58.69      -45.45    151.49 o 
  -3   4   9       11.16       77.91    166.64 o 
  -2   4   9        1.72       47.61    203.43 o 
  -1   4   9      884.47      742.29    201.26 o 
   0   4   9       22.00      -23.81    175.29 o 
   1   4   9     1443.65     1517.04   179.62 o 
   7   4   9     1133.39     1008.48     380.88 o 
   3   4   9     2510.27     2518.72    152.93 o 
   4   4   9      160.85      115.17     97.39 o 
   5   4   9        1.06        5.37     90.47 o 
   6   4   9     1934.76     1916.87    179.62 o 
   7   4   9     1133.39     1008.48    190.44 o 
   8   4   9       35.47      123.35    186.11 o 
   9   4   9       20.82        0.00    121.19 o 
  10   4   9      491.99      618.94    201.26 o 
  11   4   9       99.66      121.19    168.80 o 
  12   4   9        0.05      136.34    179.62 o 
  -5   5   9        1.57        4.33    155.82 o 
  -4   5   9      102.18      136.34    218.58 o 
  -3   5   9      421.10      266.19    216.41 o 
  -2   5   9       43.21       12.98    140.67 o 
  -1   5   9       89.05       45.45    151.49 o 
   0   5   9      593.32      634.08    188.28 o 
   1   5   9     1217.27     1402.34    244.54 o 
   2   5   9       37.23       28.45     79.18 o 
   3   5   9      164.71      228.80     97.75 o 
   4   5   9      103.01       69.25     96.41 o 
   5   5   9     2397.42     2392.54    158.79 o 
   6   5   9      193.15      150.86     89.51 o 
   7   5   9        0.85      -80.07    127.68 o 
   8   5   9       97.81      103.88    177.46 o 
   9   5   9      235.55      216.41    136.34 o 
  10   5   9        8.90      -73.58    114.70 o 
  11   5   9       48.75      173.13    134.17 o 
  12   5   9      179.56      186.11    140.67 o 
  -5   6   9      258.97      300.81    183.95 o 
  -4   6   9      123.28      125.52    201.26 o 
  -3   6   9        3.02      -95.22    181.79 o 
  -2   6   9       21.95      231.56    203.43 o 
  -1   6   9      387.83      447.97    173.13 o 
   0   6   9      380.55      411.18    203.43 o 
   1   6   9      314.23      357.08    196.93 o 
   2   6   9        0.85       86.56    129.85 o 
   3   6   9     1167.67     1232.21    179.62 o 
   4   6   9      116.20       72.25     87.33 o 
   5   6   9        1.49      -46.51     83.79 o 
   6   6   9       42.49       72.79    100.46 o 
   7   6   9       13.64      -49.77    127.68 o 
   8   6   9       73.49      108.21    177.46 o 
   9   6   9       88.12      -71.42    157.98 o 
  10   6   9      277.81      222.90    179.62 o 
  11   6   9      139.22       60.60    125.52 o 
  12   6   9        8.13       -6.49    108.21 o 
  -4   7   9        6.76        0.00    147.16 o 
  -3   7   9      261.92       88.73    157.98 o 
  -2   7   9      416.59      285.66    166.64 o 
  -1   7   9      339.57      212.08    162.31 o 
   0   7   9       21.97       41.12    186.11 o 
   1   7   9     1009.08     1136.16    212.08 o 
   2   7   9      612.17      822.36    188.28 o 
   3   7   9       46.05       59.41     91.04 o 
   4   7   9        0.31      -55.05     85.27 o 
   5   7   9      672.93      763.81    145.00 o 
   6   7   9      958.92     1095.19    174.21 o 
   7   7   9      282.56      181.79    136.34 o 
   8   7   9       31.72      -28.13    132.01 o 
   9   7   9      165.41      212.08    147.16 o 
  10   7   9       11.34       90.89    168.80 o 
  11   7   9       12.28       71.42    129.85 o 
  12   7   9      155.52       73.58    155.82 o 
  -4   8   9      180.81      145.00    164.47 o 
  -3   8   9       82.59       47.61    147.16 o 
  -2   8   9       36.29       45.45    134.17 o 
  -1   8   9      131.93      173.13    203.43 o 
   0   8   9      831.34     1058.25    214.25 o 
   1   8   9      191.64      132.01    186.11 o 
   2   8   9       13.48     -127.68    119.03 o 
   3   8   9      474.99      453.43    103.99 o 
   4   8   9     1608.66     1654.12    156.58 o 
   5   8   9      443.80      334.83    106.55 o 
   6   8   9        7.74      130.42     91.20 o 
   7   8   9     1505.99     1164.24    359.24 o 
   8   8   9      306.16      348.42    153.65 o 
   9   8   9       46.87      125.52    170.96 o 
  10   8   9        6.69      -43.28    119.03 o 
  11   8   9      294.86      138.50    166.64 o 
  -3   9   9      178.83      164.47    157.98 o 
  -2   9   9      637.75      577.82    196.93 o 
  -1   9   9      205.27      348.42    181.79 o 
   0   9   9       33.74       -6.49    138.50 o 
   1   9   9      145.31      160.14    155.82 o 
   2   9   9      614.28      469.61    196.93 o 
   3   9   9       69.83      116.86    127.68 o 
   4   9   9       11.62       18.00    105.55 o 
   5   9   9      599.28      711.02    130.83 o 
   6   9   9      420.48      470.16    119.58 o 
   7   9   9      114.14      136.56    102.80 o 
   8   9   9       75.18       80.07    168.80 o 
   9   9   9      229.44      322.45    157.98 o 
  10   9   9      308.06      151.49    173.13 o 
  11   9   9      107.61       49.77    129.85 o 
  -2  10   9        0.15      -56.27    129.85 o 
  -1  10   9      168.10      188.28    160.14 o 
   0  10   9      202.45      201.26    173.13 o 
   1  10   9        3.23       58.43    190.44 o 
   2  10   9       70.67      116.86    138.50 o 
   3  10   9      239.30       54.10    160.14 o 
   4  10   9      584.15      707.46    129.71 o 
   5  10   9      131.34      188.28     91.78 o 
   6  10   9        0.45       -2.09     88.60 o 
   7  10   9      143.76      115.99     96.16 o 
   8  10   9      508.78      796.39    233.72 o 
   9  10   9       97.93      108.21    140.67 o 
  10  10   9       22.39      129.85    136.34 o 
  -1  11   9       11.16      121.19    164.47 o 
   0  11   9        4.17       10.82    157.98 o 
   1  11   9        1.00      -58.43    177.46 o 
   2  11   9      187.55      101.71    186.11 o 
   3  11   9      163.69      129.85    173.13 o 
   4  11   9       35.16       24.90     84.92 o 
   5  11   9      174.56      149.67    140.67 o 
   6  11   9      380.13      431.00    112.07 o 
   7  11   9       52.28       27.46    120.11 o 
   8  11   9        6.80       30.30    149.32 o 
   9  11   9       74.92      149.32    183.95 o 
  10  11   9      168.65       51.94    125.52 o 
   0  12   9       37.95       93.06    147.16 o 
   1  12   9      170.87      186.11    168.80 o 
   2  12   9       14.24     -123.35    136.34 o 
   3  12   9       17.14      -21.64    125.52 o 
   4  12   9       76.40       25.97    151.49 o 
   5  12   9       57.51       34.00     98.25 o 
   6  12   9        9.82       -6.65    112.28 o 
   7  12   9        4.30      -14.89     86.91 o 
   8  12   9      191.25      281.33    168.80 o 
   9  12   9      108.84      214.25    175.29 o 
   2  13   9       56.87      -86.56    132.01 o 
   3  13   9       63.68       97.39    132.01 o 
   4  13   9       23.40      147.16    162.31 o 
   5  13   9        8.57       27.47    100.41 o 
   6  13   9      126.67      264.36    113.00 o 
   7  13   9      151.85      244.39    113.35 o 
  -1  -9  10      186.16       59.44    117.56 o 
   0  -9  10      138.31      188.92     87.14 o 
   1  -9  10      147.53      208.24     98.27 o 
   2  -9  10        5.57       12.39     67.42 o 
   3  -9  10      157.33      206.76    135.17 o 
   4  -9  10      221.82       90.89    149.32 o 
   5  -9  10      395.94      220.74    166.64 o 
  -3  -8  10       34.98       -2.16    134.17 o 
  -2  -8  10       18.32      -97.39    166.64 o 
  -1  -8  10        1.44       45.54    103.92 o 
   0  -8  10        0.33      107.24     86.64 o 
   1  -8  10      209.30      259.08     90.97 o 
   2  -8  10      659.22      601.94    221.82 o 
   3  -8  10      565.29      519.57    163.39 o 
   4  -8  10       80.31      208.82    115.34 o 
   5  -8  10       46.20      127.68    166.64 o 
   6  -8  10      104.01       41.12    134.17 o 
   7  -8  10       41.27      127.68    155.82 o 
  -3  -7  10        2.63      183.95    170.96 o 
  -2  -7  10       92.92       56.27    145.00 o 
  -1  -7  10       44.68       37.50     80.39 o 
   0  -7  10      323.86      420.48     92.99 o 
   1  -7  10      296.19      303.16     85.56 o 
   2  -7  10       86.34       75.13     93.88 o 
   3  -7  10       16.63      -26.97    116.03 o 
   4  -7  10       20.81       91.84     96.19 o 
   5  -7  10      116.18      116.57    102.49 o 
   6  -7  10        6.73      132.01    173.13 o 
   7  -7  10       58.55        6.49    140.67 o 
   8  -7  10      163.88      181.79    166.64 o 
  -4  -6  10      187.28      534.54    218.58 o 
  -3  -6  10        3.45      -45.45    153.65 o 
  -2  -6  10      149.02      359.24    218.58 o 
  -1  -6  10      118.44      112.03     89.38 o 
   0  -6  10       95.99      205.89     85.39 o 
   1  -6  10        0.02       35.46    110.18 o 
   2  -6  10       21.79      -38.34     98.68 o 
   3  -6  10      459.34      487.80    132.79 o 
   4  -6  10      668.15      475.58    125.91 o 
   5  -6  10        3.79      -40.52    106.08 o 
   6  -6  10       35.19      110.37    203.43 o 
   7  -6  10      114.51       64.92    160.14 o 
   8  -6  10       62.58      214.25    238.05 o 
   9  -6  10       11.25      157.98    207.75 o 
  -5  -5  10       74.18      134.17    175.29 o 
  -4  -5  10       86.48      192.61    179.62 o 
  -3  -5  10       71.51      205.59    177.46 o 
  -2  -5  10       78.71       12.98    155.82 o 
  -1  -5  10      273.47      -17.31    153.65 o 
   0  -5  10       54.01      100.24     65.19 o 
   1  -5  10     1278.00     1163.47    160.65 o 
   2  -5  10     2284.42     2219.77    182.06 o 
   3  -5  10      387.14      417.05    164.47 o 
   4  -5  10      197.38      266.35     96.65 o 
   5  -5  10      267.93      282.62     98.08 o 
   6  -5  10       73.88      -15.15    157.98 o 
   7  -5  10       38.19     -179.62    173.13 o 
   8  -5  10        5.65      -36.79    134.17 o 
   9  -5  10      196.73      164.47    177.46 o 
  -5  -4  10      106.90      129.85    177.46 o 
  -4  -4  10      245.17      246.71    183.95 o 
  -3  -4  10      285.96      294.32    177.46 o 
  -2  -4  10       17.05       47.61    155.82 o 
  -1  -4  10      748.15      694.68    194.77 o 
   0  -4  10     2222.39     2358.88    309.47 o 
   1  -4  10      258.86      200.53     92.48 o 
   2  -4  10      390.44      360.57    101.67 o 
   3  -4  10      140.82      128.87    103.48 o 
   4  -4  10      801.18      585.99    127.71 o 
   5  -4  10      733.09      693.05    133.09 o 
   6  -4  10        4.25        6.49    127.68 o 
   7  -4  10      869.10      748.78    225.07 o 
   8  -4  10      960.90      984.67    218.58 o 
   9  -4  10       24.74      -32.46    125.52 o 
  10  -4  10       67.15       -8.66    123.35 o 
  -5  -3  10       89.11      231.56    183.95 o 
  -4  -3  10        2.46     -173.13    145.00 o 
  -3  -3  10      428.42      391.70    194.77 o 
  -2  -3  10      833.88     1056.09    244.54 o 
  -1  -3  10       38.93       75.74    203.43 o 
   0  -3  10      209.47      194.15    103.40 o 
   1  -3  10       14.80       96.07    101.86 o 
   2  -3  10      209.34      165.81    108.62 o 
   3  -3  10      293.10      365.37    115.43 o 
   4  -3  10      361.19      335.95    116.46 o 
   5  -3  10     1174.98     1068.39    137.72 o 
   6  -3  10     1713.96     1663.23    151.25 o 
   7  -3  10      200.64      190.44    149.32 o 
   8  -3  10      385.56      383.05    168.80 o 
   9  -3  10      403.80      454.46    186.11 o 
  10  -3  10      334.81      151.49    188.28 o 
  -5  -2  10       85.01      225.07    186.11 o 
  -4  -2  10      177.27      145.00    216.41 o 
  -3  -2  10      336.76      419.84    192.61 o 
  -2  -2  10       14.76     -110.37    145.00 o 
  -1  -2  10      132.96      196.93    162.31 o 
   0  -2  10      152.43        0.00    153.65 o 
   1  -2  10      458.90      398.05    107.95 o 
   2  -2  10      515.94      470.74    127.90 o 
   3  -2  10     2055.20     2212.14    177.46 o 
   4  -2  10     1564.04     1763.07    164.50 o 
   5  -2  10      380.29      436.21    113.63 o 
   6  -2  10      184.51      182.35     98.90 o 
   7  -2  10      354.13     1553.83    246.71 o 
   8  -2  10      414.35      439.31    212.08 o 
   9  -2  10      223.55      277.01    157.98 o 
  10  -2  10       44.82      199.10    186.11 o 
  11  -2  10      516.18      270.51    194.77 o 
  -5  -1  10       18.88      155.82    190.44 o 
  -4  -1  10       14.26       38.95    220.74 o 
  -3  -1  10      275.40      378.72    205.59 o 
  -2  -1  10      212.31      134.17    225.07 o 
  -1  -1  10      105.13       10.82    175.29 o 
   0  -1  10       47.83      -51.94    212.08 o 
   1  -1  10      470.20      561.36    115.54 o 
   2  -1  10      801.18     1003.25    135.55 o 
   3  -1  10      285.49      259.82     95.68 o 
   4  -1  10      205.67       93.15    109.89 o 
   5  -1  10      739.79      719.29    133.10 o 
   6  -1  10     1857.27     1830.35    156.79 o 
   7  -1  10     1427.37     1380.70    233.72 o 
   8  -1  10        0.37      121.19    155.82 o 
   9  -1  10      200.70       99.55    194.77 o 
  10  -1  10      402.60      248.87    205.59 o 
  11  -1  10      108.48      227.23    160.14 o 
  -6   0  10       34.15       73.58    235.89 o 
  -5   0  10       27.04      106.77     85.61 o 
  -4   0  10      204.23      502.10    135.55 o 
  -3   0  10      514.85      648.50    187.20 o 
  -1   0  10       98.73      121.19    179.62 o 
   0   0  10      134.96       38.95    170.96 o 
   1   0  10      207.88      135.49     93.59 o 
   2   0  10       41.24       82.33     84.06 o 
   3   0  10     1106.20     1181.80    132.90 o 
   4   0  10     1632.88     1655.62    144.55 o 
   5   0  10     2521.60     2573.90    180.52 o 
   6   0  10      367.56      368.84    114.00 o 
   7   0  10       11.21       -6.49    173.13 o 
   8   0  10        8.95      -32.46    160.14 o 
   9   0  10        9.32       15.15    129.85 o 
  10   0  10        2.59       10.82    125.52 o 
  11   0  10       33.08       45.45    121.19 o 
  12   0  10      253.86      292.16    157.98 o 
  -5   1  10      295.20      503.52    136.73 o 
  -4   1  10       91.23      229.65    129.85 o 
  -3   1  10      211.38      216.41    179.62 o 
  -2   1  10       24.14      616.77    203.43 o 
  -1   1  10     2104.57     1917.40    272.68 o 
   0   1  10      272.28      149.32    164.47 o 
   1   1  10      446.98      584.31    220.74 o 
   2   1  10      797.22      999.84    123.35 o 
   3   1  10     2894.57     2963.80    204.51 o 
   4   1  10      897.83      825.61    120.44 o 
   5   1  10      244.63      252.02    110.94 o 
   6   1  10       46.50      -18.33     89.51 o 
   7   1  10      597.55      802.89    225.07 o 
   8   1  10      266.30      238.05    155.82 o 
   9   1  10       20.57       56.27    132.01 o 
  10   1  10      384.20      400.36    170.96 o 
  11   1  10      216.54      194.77    147.16 o 
  12   1  10       21.37      -17.31    112.53 o 
  -5   2  10       10.28      199.68    138.50 o 
  -4   2  10      250.35      389.54    194.77 o 
  -3   2  10      124.71      125.52    175.29 o 
  -2   2  10     1033.25     1027.95    255.37 o 
  -1   2  10        0.14     -142.83    140.67 o 
   0   2  10     2116.87     2010.46    255.37 o 
   1   2  10       73.73       49.77    138.50 o 
   2   2  10     1739.37     1731.41    134.09 o 
   3   2  10      495.62      483.45     98.48 o 
   4   2  10      773.46      754.46    106.82 o 
   5   2  10     1001.41     1170.48    134.56 o 
   6   2  10     1672.40     1725.57    147.51 o 
   7   2  10      104.48      575.65    207.75 o 
   8   2  10      471.82      467.45    170.96 o 
   9   2  10     1147.77     1097.20    242.38 o 
  10   2  10      112.20      160.14    153.65 o 
  11   2  10        2.54       56.27    129.85 o 
  12   2  10        3.48       93.06    153.65 o 
  -5   3  10      247.55      205.59    188.28 o 
  -4   3  10      609.40      865.64    251.04 o 
  -3   3  10       23.88      -15.15    151.49 o 
  -2   3  10      327.23      450.14    196.93 o 
  -1   3  10      313.91      450.14    231.56 o 
   0   3  10     1030.09     1224.89    268.35 o 
   1   3  10      179.60      201.26    203.43 o 
   2   3  10      283.80      209.92    192.61 o 
   3   3  10     1488.86     1422.13    140.67 o 
   4   3  10     1692.17     1664.55    145.28 o 
   5   3  10        1.11      -59.31     85.59 o 
   6   3  10      408.44      376.72    196.93 o 
   7   3  10     1138.20      984.67    186.11 o 
   8   3  10      749.81      694.68    170.96 o 
   9   3  10       42.64       30.30    121.19 o 
  10   3  10        0.54       56.27    129.85 o 
  11   3  10      247.71      302.98    177.46 o 
  12   3  10      161.36      136.34    132.01 o 
  -5   4  10       15.81       99.55    160.14 o 
  -4   4  10      119.28      112.53    177.46 o 
  -3   4  10      312.54      235.89    177.46 o 
  -2   4  10      208.16      201.26    214.25 o 
  -1   4  10       91.71       64.92    209.92 o 
   0   4  10      118.99      218.58    177.46 o 
   1   4  10     1836.39     1737.78    279.17 o 
   2   4  10     1678.22     1538.68    229.40 o 
   3   4  10       20.07      -40.17     80.07 o 
   4   4  10      240.51      188.46    107.23 o 
   5   4  10      983.67      982.74    125.80 o 
   6   4  10      941.71      940.08    132.59 o 
   7   4  10       93.05     -121.19    119.03 o 
   8   4  10      203.68      357.08    186.11 o 
   9   4  10      669.69      794.23    190.44 o 
  10   4  10      681.37      737.96    216.41 o 
  11   4  10        0.04        0.00    116.86 o 
  12   4  10      185.68      231.56    164.47 o 
  -5   5  10       55.66      302.98    242.38 o 
  -4   5  10       14.53       58.43    212.08 o 
  -3   5  10      139.66      149.32    220.74 o 
  -2   5  10        9.99       99.55    164.47 o 
  -1   5  10      846.16      586.47    192.61 o 
   0   5  10      830.66      727.14    192.61 o 
   1   5  10      424.15      324.62    162.31 o 
   2   5  10        0.17      -80.07    123.35 o 
   3   5  10        2.86       54.24     85.64 o 
   4   5  10      817.69      794.90    119.33 o 
   5   5  10      104.50        5.96     74.94 o 
   6   5  10     1854.33     1736.91    153.85 o 
   7   5  10      925.12     1017.13    218.58 o 
   8   5  10      960.26     1175.11    203.43 o 
   9   5  10      253.30      264.02    179.62 o 
  10   5  10       82.86      153.65    134.17 o 
  11   5  10      140.89       73.58    155.82 o 
  12   5  10       74.79      123.35    160.14 o 
  -4   6  10       11.48      -80.07    203.43 o 
  -3   6  10      137.13      277.01    225.07 o 
  -2   6  10      233.66      294.32    173.13 o 
  -1   6  10      151.82       12.98    194.77 o 
   0   6  10       80.14       71.42    192.61 o 
   1   6  10       33.10       41.12    186.11 o 
   2   6  10      125.41       80.07    140.67 o 
   3   6  10      156.07      145.28    136.34 o 
   4   6  10      207.35      231.76    100.44 o 
   5   6  10      443.85      413.45    106.15 o 
   6   6  10      391.05      450.14    108.65 o 
   7   6  10      603.06      759.60    205.59 o 
   8   6  10        4.08      127.68    168.80 o 
   9   6  10      177.87      231.56    142.83 o 
  10   6  10      203.36      240.22    175.29 o 
  11   6  10       38.66       62.76    153.65 o 
  12   6  10       81.32       36.79    153.65 o 
  -4   7  10       69.88       25.97    199.10 o 
  -3   7  10      202.02      242.38    173.13 o 
  -2   7  10        3.73      -54.10    140.67 o 
  -1   7  10        5.10      -47.61    138.50 o 
   0   7  10      134.45       47.61    179.62 o 
   1   7  10     1049.36      854.82    227.23 o 
   2   7  10       44.16        0.00    129.85 o 
   3   7  10       10.93       19.48    121.19 o 
   4   7  10       39.21       83.97     95.41 o 
   5   7  10       15.35       11.88     85.17 o 
   6   7  10       78.47      261.48    388.46 o 
   7   7  10      110.84       67.09    123.35 o 
   8   7  10      682.02      668.71    175.29 o 
   9   7  10      226.59      142.83    134.17 o 
  10   7  10        2.33       82.24    164.47 o 
  11   7  10       45.97       28.13    112.53 o 
  -3   8  10        5.83     -134.17    136.34 o 
  -2   8  10      403.18      415.51    192.61 o 
  -1   8  10      421.81      279.17    212.08 o 
   0   8  10      199.73        8.66    140.67 o 
   1   8  10        8.85      -69.25    125.52 o 
   2   8  10      127.58      160.14    145.00 o 
   3   8  10      178.43      235.89    142.83 o 
   4   8  10       61.30       61.19     88.60 o 
   5   8  10      186.39      216.04    157.98 o 
   6   8  10     1229.27     1075.18    138.62 o 
   7   8  10     1174.10     1402.34    229.40 o 
   8   8  10       60.40      112.53    138.50 o 
   9   8  10       13.19       75.74    134.17 o 
  10   8  10        7.40       49.77    125.52 o 
  11   8  10      148.04      157.98    132.01 o 
  -2   9  10       65.89      -23.81    188.28 o 
  -1   9  10       10.25       45.45    149.32 o 
   0   9  10      174.69      106.04    157.98 o 
   1   9  10      153.29      175.29    164.47 o 
   2   9  10      383.08      298.65    162.31 o 
   3   9  10       54.74      147.16    179.62 o 
   4   9  10     1109.17     1123.17    227.23 o 
   5   9  10     1230.01     1326.55    152.45 o 
   6   9  10      425.74      494.75    120.63 o 
   7   9  10        0.03       51.94    123.35 o 
   8   9  10       32.79      138.50    168.80 o 
   9   9  10      312.68      422.00    192.61 o 
  10   9  10      166.62      300.81    147.16 o 
  11   9  10        3.06      116.86    127.68 o 
  -1  10  10      228.21      175.29    207.75 o 
   0  10  10      196.20      149.32    160.14 o 
   1  10  10       36.25      138.50    194.77 o 
   2  10  10      129.16      274.84    205.59 o 
   3  10  10      483.65      554.01    183.95 o 
   4  10  10      393.54      978.18    229.40 o 
   5  10  10        0.70       92.96     87.74 o 
   6  10  10        1.97       -0.87    103.88 o 
   7  10  10      210.63      351.85    119.04 o 
   8  10  10      175.75      318.12    183.95 o 
   9  10  10        8.55      -43.28    151.49 o 
  10  10  10      137.36      147.16    132.01 o 
   0  11  10      111.05       43.28    151.49 o 
   1  11  10      192.03      112.53    203.43 o 
   2  11  10      248.36      456.63    218.58 o 
   3  11  10        0.38      -10.82    134.17 o 
   4  11  10       58.84       28.13    164.47 o 
   5  11  10      120.16      142.77    101.30 o 
   6  11  10      244.48      277.94    193.69 o 
   7  11  10       14.55       30.54     79.66 o 
   8  11  10      174.74      192.61    145.00 o 
   9  11  10      168.93      473.94    168.80 o 
   1  12  10       43.29      -17.31    153.65 o 
   2  12  10       54.96      -75.74    127.68 o 
   3  12  10      191.78      192.61    145.00 o 
   4  12  10       68.05        2.16    121.19 o 
   5  12  10        2.21      -77.91    138.50 o 
   6  12  10       27.07       30.68     84.67 o 
   7  12  10       19.01       41.12     97.39 o 
   8  12  10        7.74      177.46    188.28 o 
   4  13  10        6.65       47.61    170.96 o 
   5  13  10        2.52      -38.95    147.16 o 
  -1  -8  11        1.01      207.75    155.82 o 
   0  -8  11       53.91       99.69     82.68 o 
   1  -8  11      156.61      107.72     70.91 o 
   2  -8  11      278.01      201.64     73.66 o 
   3  -8  11       80.20       70.52     93.36 o 
   4  -8  11      190.88      151.01    129.99 o 
   5  -8  11      128.41       64.77     87.49 o 
  -2  -7  11        9.69       12.98    149.32 o 
  -1  -7  11       92.58       32.46    149.32 o 
   0  -7  11       85.74      128.73     92.70 o 
   1  -7  11       17.37       38.92     74.74 o 
   2  -7  11       10.08      -32.88    102.07 o 
   3  -7  11      237.40      197.51    106.28 o 
   4  -7  11       89.64      111.15    201.26 o 
   5  -7  11        1.20       68.64     88.34 o 
   6  -7  11      103.65      -23.81    153.65 o 
   7  -7  11      280.97      192.61    170.96 o 
  -3  -6  11       22.90       -4.33    153.65 o 
  -2  -6  11       61.55      257.53    214.25 o 
  -1  -6  11       21.79       77.91    157.98 o 
   0  -6  11       19.26      -29.01     71.60 o 
   1  -6  11       85.45      179.62    157.98 o 
   2  -6  11       17.54       38.51    102.42 o 
   3  -6  11       10.75      -30.82     86.83 o 
   4  -6  11       19.76       48.88    115.39 o 
   5  -6  11      163.86      245.46    108.40 o 
   6  -6  11      291.36      238.05    162.31 o 
   7  -6  11       31.43       38.95    186.11 o 
   8  -6  11       62.08      -75.74    134.17 o 
  -3  -5  11      101.98       41.12    155.82 o 
  -2  -5  11        0.10      -62.76    151.49 o 
  -1  -5  11        6.27      112.53    170.96 o 
   0  -5  11      159.73      255.43    106.04 o 
   1  -5  11      594.26      352.38    120.06 o 
   2  -5  11       19.05      -16.85     99.80 o 
   3  -5  11      337.19      423.96    112.09 o 
   4  -5  11      121.14       86.58     99.58 o 
   5  -5  11       61.05       79.61    111.11 o 
   6  -5  11       17.02      -75.74    199.10 o 
   7  -5  11      311.41      413.35    209.92 o 
   8  -5  11      215.55      -19.48    140.67 o 
   9  -5  11      233.42       73.58    138.50 o 
  -4  -4  11       38.70      229.40    173.13 o 
  -3  -4  11        2.52      -49.77    151.49 o 
  -2  -4  11      322.17      467.45    194.77 o 
  -1  -4  11      671.87      954.37    264.02 o 
   0  -4  11      529.90      493.42    222.90 o 
   1  -4  11      152.05      229.72     94.59 o 
   2  -4  11      481.29      495.40    110.75 o 
   3  -4  11       84.85       66.70     93.88 o 
   4  -4  11      145.62       50.71     85.96 o 
   5  -4  11      292.67      290.84    117.92 o 
   6  -4  11      738.92      978.18    218.58 o 
   7  -4  11      561.40      251.04    149.32 o 
   8  -4  11      497.08      690.35    225.07 o 
   9  -4  11        7.53      -88.73    116.86 o 
  -4  -3  11       82.85      110.37    177.46 o 
  -3  -3  11      529.04      673.04    225.07 o 
  -2  -3  11      132.20      268.35    183.95 o 
  -1  -3  11      205.18      216.41    181.79 o 
   0  -3  11      757.06      545.36    192.61 o 
   1  -3  11      242.73      144.80    134.17 o 
   2  -3  11      492.52      440.65    107.62 o 
   3  -3  11       18.81      -21.90    101.71 o 
   4  -3  11     1045.29     1049.51    174.21 o 
   5  -3  11     1291.55     1414.39    153.65 o 
   6  -3  11     1004.06     1229.22    214.25 o 
   7  -3  11        1.90       64.92    179.62 o 
   8  -3  11      387.47      454.46    218.58 o 
   9  -3  11      304.01      194.77    196.93 o 
  10  -3  11       49.04      127.68    147.16 o 
  -4  -2  11       72.51      -58.43    164.47 o 
  -3  -2  11      188.78      274.84    183.95 o 
  -2  -2  11      517.14      701.17    257.53 o 
  -1  -2  11       96.81      532.37    244.54 o 
   0  -2  11      125.65      296.48    173.13 o 
   1  -2  11      117.98      313.80    168.80 o 
   2  -2  11      590.98      484.32    122.10 o 
   3  -2  11     1154.91     1384.67    158.24 o 
   4  -2  11       84.88       86.41     91.27 o 
   5  -2  11      240.00      180.78     91.66 o 
   6  -2  11     1254.03     1158.96    134.66 o 
   7  -2  11     1307.83     1211.90    227.23 o 
   8  -2  11      242.58      428.49    216.41 o 
   9  -2  11       27.32      -82.24    127.68 o 
  10  -2  11      210.08      183.95    157.98 o 
  -4  -1  11      182.57      350.59    205.59 o 
  -3  -1  11       84.68      162.31    186.11 o 
  -2  -1  11      216.22      231.56    192.61 o 
  -1  -1  11      336.03      183.95    170.96 o 
   0  -1  11      603.05      835.35    220.74 o 
   1  -1  11     1078.46     1255.18    270.51 o 
   2  -1  11      166.09      161.74    104.15 o 
   3  -1  11      218.67      191.52    120.11 o 
   4  -1  11     1019.08      962.70    134.65 o 
   5  -1  11      568.97      722.33    137.98 o 
   6  -1  11     1256.90     1283.98    153.30 o 
   7  -1  11        4.80      -36.79    125.52 o 
   8  -1  11      459.91      538.86    218.58 o 
   9  -1  11      157.78      272.68    201.26 o 
  10  -1  11       81.44       82.24    140.67 o 
  11  -1  11       66.46      142.83    192.61 o 
  -5   0  11      134.12      147.16    192.61 o 
  -4   0  11        1.80      -17.31    175.29 o 
  -3   0  11       17.09      -23.81    166.64 o 
  -2   0  11        9.23       62.76    225.07 o 
  -1   0  11     1679.36     1709.65    274.84 o 
   0   0  11       22.53      229.40    177.46 o 
   1   0  11       10.21       45.45    162.31 o 
   2   0  11        0.87       90.81    107.12 o 
   3   0  11     2030.11     1816.01    159.88 o 
   4   0  11      756.99      762.74    118.89 o 
   5   0  11      113.78       18.44    104.02 o 
   6   0  11       62.98      103.96    109.69 o 
   7   0  11      239.29      225.07    192.61 o 
   8   0  11        4.99      -54.10    138.50 o 
   9   0  11       41.78       93.06    183.95 o 
  10   0  11      299.38      160.14    186.11 o 
  11   0  11      310.73      274.84    170.96 o 
  -5   1  11       79.35      175.29    240.22 o 
  -4   1  11        0.87      121.19    235.89 o 
  -3   1  11       55.52      125.52    173.13 o 
  -2   1  11      249.16      335.44    190.44 o 
  -1   1  11      200.66      391.70    222.90 o 
   0   1  11       33.25      -58.43    151.49 o 
   1   1  11       78.87       25.97    155.82 o 
   2   1  11      607.91      608.12    216.41 o 
   3   1  11     1128.85     1051.12    132.47 o 
   4   1  11      233.80      273.54    120.43 o 
   5   1  11       83.83      102.04    112.28 o 
   6   1  11      332.07      285.09    104.61 o 
   7   1  11        0.12      -54.10    116.86 o 
   8   1  11      122.71      101.71    132.01 o 
   9   1  11      538.03      528.04    212.08 o 
  10   1  11      349.49      307.30    192.61 o 
  11   1  11       88.82       84.40    129.85 o 
  -4   2  11      305.43      188.28    181.79 o 
  -3   2  11      265.59      348.42    196.93 o 
  -2   2  11       14.94       58.43    164.47 o 
  -1   2  11      154.48      106.04    168.80 o 
   0   2  11      976.96     1101.53    225.07 o 
   1   2  11     1007.83     1183.77    225.07 o 
   2   2  11        0.26       45.45    147.16 o 
   3   2  11       12.57      -10.06     89.51 o 
   4   2  11       21.78       56.65    136.34 o 
   5   2  11      624.16      523.69    126.24 o 
   6   2  11        2.95       10.05     95.22 o 
   7   2  11      340.23      445.81    201.26 o 
   8   2  11     1161.56     1231.38    240.22 o 
   9   2  11      363.56      374.39    199.10 o 
  10   2  11      180.48      168.80    145.00 o 
  11   2  11       85.50      318.12    196.93 o 
  12   2  11       55.63      145.00    166.64 o 
  -4   3  11       46.24      -12.98    220.74 o 
  -3   3  11      154.65       41.12    205.59 o 
  -2   3  11      392.54      450.14    227.23 o 
  -1   3  11       16.45      -77.91    151.49 o 
   0   3  11      380.60      365.73    179.62 o 
   1   3  11      282.27      387.38    181.79 o 
   2   3  11     1021.69     1049.59    214.25 o 
   3   3  11      245.73      330.02    105.48 o 
   4   3  11     1730.02     1766.24    165.08 o 
   5   3  11      429.03      412.06    104.49 o 
   6   3  11     2140.24     2169.93    167.14 o 
   7   3  11      179.80      170.96    136.34 o 
   8   3  11       17.62       88.73    166.64 o 
   9   3  11      484.92      478.27    196.93 o 
  10   3  11      365.39      385.21    166.64 o 
  11   3  11      262.51      268.35    153.65 o 
  12   3  11       79.17      -19.48    112.53 o 
  -4   4  11       93.81      365.73    225.07 o 
  -3   4  11      164.62       82.24    166.64 o 
  -2   4  11       18.47       30.30    175.29 o 
  -1   4  11       76.87      -67.09    151.49 o 
   0   4  11      795.68      861.32    216.41 o 
   1   4  11     1050.43      872.14    209.92 o 
   2   4  11       32.49      -73.58    136.34 o 
   3   4  11      340.28      298.65    194.77 o 
   4   4  11      786.32      704.21    118.59 o 
   5   4  11      504.92      411.31    107.11 o 
   6   4  11       18.02       -5.00     76.47 o 
   7   4  11      729.04      768.26    199.10 o 
   8   4  11      710.97      744.45    177.46 o 
   9   4  11     1162.93     1073.40    231.56 o 
  11   4  11       30.48       19.48    149.32 o 
  12   4  11      175.89      129.85    125.52 o 
  -4   5  11       24.45      240.22    190.44 o 
  -3   5  11       23.15        0.00    162.31 o 
  -2   5  11      290.81      240.22    183.95 o 
  -1   5  11      344.79      651.40    209.92 o 
   0   5  11       34.83       -6.49    153.65 o 
   1   5  11      625.32      569.16    201.26 o 
   2   5  11      583.38      545.36    181.79 o 
   3   5  11      499.42      460.96    196.93 o 
   4   5  11      170.78      306.08    112.71 o 
   5   5  11     1986.15     1968.24    185.03 o 
   6   5  11      992.44     1044.62    140.38 o 
   7   5  11      538.58      506.40    157.98 o 
   8   5  11      913.79      863.48    183.95 o 
   9   5  11       89.68      125.52    134.17 o 
  10   5  11      390.70      450.14    166.64 o 
  11   5  11      147.24      114.70    121.19 o 
  12   5  11       10.12      112.53    123.35 o 
  -2   6  11        3.58      -82.24    151.49 o 
  -1   6  11       17.69      103.88    164.47 o 
   0   6  11       94.73      116.86    151.49 o 
   1   6  11      448.45      460.96    173.13 o 
   2   6  11      292.22      367.90    166.64 o 
   3   6  11        6.77       19.48    162.31 o 
   4   6  11      872.65      846.03    130.03 o 
   5   6  11      678.98      804.31    145.00 o 
   6   6  11      333.71      414.44    101.35 o 
   7   6  11        0.78       69.25    116.86 o 
   8   6  11      241.41      406.85    181.79 o 
   9   6  11       52.05      132.01    166.64 o 
  10   6  11       18.28      -19.48    116.86 o 
  11   6  11       32.81       12.98    142.83 o 
  -3   7  11        0.20     -116.86    199.10 o 
  -2   7  11       31.51      -58.43    183.95 o 
  -1   7  11       93.86      -10.82    145.00 o 
   0   7  11      102.59       58.43    153.65 o 
   1   7  11       93.64       54.10    190.44 o 
   2   7  11      398.40      305.14    162.31 o 
   3   7  11      369.88      422.00    160.14 o 
   4   7  11        3.10      -99.55    140.67 o 
   5   7  11      404.21      427.07    117.06 o 
   6   7  11        4.08       -7.09     96.95 o 
   7   7  11      702.24      800.72    203.43 o 
   8   7  11       53.43       15.15    162.31 o 
   9   7  11       19.11      103.88    173.13 o 
  10   7  11       60.75      190.44    140.67 o 
  11   7  11      152.99       32.46    112.53 o 
  -2   8  11      150.14       36.79    196.93 o 
  -1   8  11      165.23      125.52    166.64 o 
   0   8  11      159.20      177.46    164.47 o 
   1   8  11       42.96       32.46    147.16 o 
   2   8  11        0.81      -36.79    168.80 o 
   3   8  11      126.48       84.40    136.34 o 
   4   8  11       96.82       90.89    157.98 o 
   5   8  11      229.90      229.85    107.12 o 
   6   8  11      305.48      327.83    116.27 o 
   7   8  11       41.46       36.79    157.98 o 
   8   8  11      122.42      298.65    181.79 o 
   9   8  11        3.74       73.58    132.01 o 
  10   8  11       11.31      181.79    164.47 o 
  11   8  11       22.44      168.80    129.85 o 
  -1   9  11      192.99      259.69    209.92 o 
   0   9  11      189.08      207.75    173.13 o 
   1   9  11       51.43        8.66    145.00 o 
   2   9  11        0.21     -114.70    127.68 o 
   3   9  11      478.40      579.98    183.95 o 
   4   9  11      920.48      820.20    190.44 o 
   5   9  11      257.87      220.74    162.31 o 
   6   9  11        1.21      -35.45     93.06 o 
   7   9  11        4.24       69.25    157.98 o 
   8   9  11        0.48       38.95    125.52 o 
   9   9  11       41.31      166.64    147.16 o 
  10   9  11       65.27      584.31    179.62 o 
   0  10  11        3.69       23.81    196.93 o 
   1  10  11      117.01      103.88    194.77 o 
   2  10  11      659.02      582.15    233.72 o 
   3  10  11      206.03      348.42    166.64 o 
   4  10  11        0.48        0.00    121.19 o 
   5  10  11       41.99      175.29    162.31 o 
   6  10  11       60.06       16.42     86.87 o 
   7  10  11      140.40       67.09    157.98 o 
   8  10  11        0.19      123.35    129.85 o 
   9  10  11      183.27      567.00    201.26 o 
   1  11  11       73.00      -62.76    183.95 o 
   2  11  11        0.47     -114.70    183.95 o 
   3  11  11       82.47      147.16    147.16 o 
   4  11  11       29.92     -119.03    166.64 o 
   5  11  11      141.19       97.39    129.85 o 
   6  11  11       19.14      113.59    113.12 o 
   7  11  11      273.36      445.81    181.79 o 
   8  11  11      153.28      264.02    151.49 o 
   3  12  11       67.27      151.49    162.31 o 
   4  12  11       17.02       43.28    138.50 o 
   5  12  11       94.99      179.62    142.83 o 
   6  12  11      174.17      -43.28    136.34 o 
   7  12  11       29.31      -73.58    119.03 o 
   0  -7  12        4.68       86.56    151.49 o 
   1  -7  12       68.27      136.59     74.54 o 
   2  -7  12      505.13      377.62    155.82 o 
   3  -7  12      267.48      216.69    125.83 o 
   4  -7  12        0.11      -69.49     81.11 o 
   5  -7  12      129.63       76.63    104.07 o 
  -1  -6  12       28.03       -4.33    147.16 o 
   0  -6  12      106.92       -8.66    142.83 o 
   1  -6  12      259.39      236.42     81.10 o 
   2  -6  12        2.27       24.10     88.89 o 
   3  -6  12        0.04       13.53    101.67 o 
   4  -6  12       52.00       40.65    100.46 o 
   5  -6  12      256.85      277.33    118.63 o 
   6  -6  12       10.48       67.09    188.28 o 
   7  -6  12       69.62      155.82    164.47 o 
  -2  -5  12       11.37      -51.94    192.61 o 
  -1  -5  12       45.53      326.78    199.10 o 
   0  -5  12       71.60      101.71    162.31 o 
   1  -5  12       36.46      186.11    192.61 o 
   2  -5  12       21.89      -31.38    114.38 o 
   3  -5  12      254.13      296.48    108.65 o 
   4  -5  12       40.89      117.03    121.03 o 
   5  -5  12        2.69       33.18    114.91 o 
   6  -5  12      186.83        2.16    147.16 o 
   7  -5  12      292.08      242.38    179.62 o 
   8  -5  12       15.00     -125.52    142.83 o 
  -2  -4  12      246.92      194.77    175.29 o 
  -1  -4  12       62.36        8.66    155.82 o 
   0  -4  12       89.54      160.14    160.14 o 
   1  -4  12      517.67      396.03    179.62 o 
   2  -4  12      392.30      322.45    117.83 o 
   3  -4  12        0.38      -45.01    114.49 o 
   4  -4  12      205.63      160.32    106.37 o 
   5  -4  12      221.80      250.14    104.41 o 
   6  -4  12      264.08      155.82    177.46 o 
   7  -4  12      236.68      220.74    157.98 o 
   8  -4  12        0.97      -60.60    149.32 o 
   9  -4  12       41.30      177.46    140.67 o 
  -3  -3  12      127.69      216.41    190.44 o 
  -2  -3  12        2.30      -58.43    153.65 o 
  -1  -3  12      624.86      586.47    212.08 o 
   0  -3  12      587.54      815.87    255.37 o 
   1  -3  12       33.39       82.24    194.77 o 
   2  -3  12       26.05      -70.65     90.13 o 
   3  -3  12      278.40      264.47    120.04 o 
   4  -3  12      501.10      448.21    121.39 o 
   5  -3  12      322.92      335.49    116.31 o 
   6  -3  12       56.82      175.29    140.67 o 
   7  -3  12      231.69      244.54    194.77 o 
   8  -3  12       84.89       12.98    132.01 o 
   9  -3  12        2.32       21.64    162.31 o 
  -3  -2  12      434.64      709.83    261.86 o 
  -2  -2  12      478.76      370.06    199.10 o 
  -1  -2  12       41.62     -127.68    196.93 o 
   0  -2  12       21.54       95.22    170.96 o 
   1  -2  12        6.95       97.39    160.14 o 
   2  -2  12     1001.54     1092.88    222.90 o 
   3  -2  12      266.27      466.69    115.62 o 
   4  -2  12       16.28        1.60    106.28 o 
   5  -2  12      406.50      491.90    114.92 o 
   6  -2  12     1000.27     1203.25    242.38 o 
   7  -2  12      126.98        8.66    136.34 o 
   8  -2  12       11.41      114.70    153.65 o 
   9  -2  12      109.72      -30.30    129.85 o 
  10  -2  12      316.33      242.38    160.14 o 
  -3  -1  12        5.53      -93.06    209.92 o 
  -2  -1  12        0.22      -30.30    162.31 o 
  -1  -1  12       23.92      110.37    177.46 o 
   0  -1  12      233.97      447.97    233.72 o 
   1  -1  12       25.72      140.67    164.47 o 
   2  -1  12       94.68       84.40    147.16 o 
   3  -1  12     1124.81     1200.62    139.89 o 
   4  -1  12     1593.41     1618.24    159.06 o 
   5  -1  12      177.11      135.25     96.08 o 
   6  -1  12        2.81       11.55    101.83 o 
   7  -1  12      484.67      586.47    188.28 o 
   8  -1  12      845.51      727.14    205.59 o 
   9  -1  12       48.60      153.65    147.16 o 
  10  -1  12       32.14       60.60    160.14 o 
  -3   0  12       11.61     -132.01    155.82 o 
  -2   0  12      158.90       90.89    179.62 o 
  -1   0  12      527.14      564.83    216.41 o 
   0   0  12        6.88       25.97    164.47 o 
   1   0  12      342.10      127.68    162.31 o 
   2   0  12      336.69      567.00    199.10 o 
   3   0  12      301.42      320.98     96.53 o 
   4   0  12       25.40       56.83     81.96 o 
   5   0  12      614.21      501.16    147.16 o 
   6   0  12      595.64      653.33    115.34 o 
   7   0  12      175.07      214.25    147.16 o 
   8   0  12        1.31      179.62    160.14 o 
   9   0  12     1015.10      882.96    225.07 o 
  10   0  12      509.03      480.43    190.44 o 
  11   0  12      122.33       95.22    142.83 o 
  -3   1  12      274.15      283.50    203.43 o 
  -2   1  12        5.44      -97.39    170.96 o 
  -1   1  12       19.43      -10.82    162.31 o 
   0   1  12      123.83       38.95    164.47 o 
   1   1  12      401.06      309.47    212.08 o 
   2   1  12       39.37      -51.94    145.00 o 
   3   1  12       55.64      212.08    155.82 o 
   4   1  12      948.71      901.99    175.29 o 
   5   1  12      718.16      807.21    222.90 o 
   6   1  12      228.22      244.76    116.76 o 
   7   1  12        7.65      112.53    170.96 o 
   8   1  12      251.35      307.30    155.82 o 
   9   1  12      638.69      608.12    207.75 o 
  10   1  12        4.69       -4.33    116.86 o 
  11   1  12       29.35       25.97    147.16 o 
  -3   2  12        5.56        6.49    214.25 o 
  -2   2  12       62.41     -101.71    157.98 o 
  -1   2  12       25.28      -77.91    157.98 o 
   0   2  12      113.99       47.61    170.96 o 
   1   2  12       16.59       41.12    160.14 o 
   2   2  12     1271.20     1231.38    231.56 o 
   3   2  12      106.15      175.29    145.00 o 
   4   2  12        2.54      -16.06    104.76 o 
   5   2  12       81.78      -22.80     86.25 o 
   6   2  12      281.46      209.21    111.68 o 
   7   2  12      218.16      225.07    136.34 o 
   8   2  12       81.60      311.63    160.14 o 
   9   2  12        6.72      119.03    188.28 o 
  10   2  12      258.27      225.07    186.11 o 
  11   2  12       82.89       25.97    127.68 o 
  -3   3  12      176.70      -12.98    222.90 o 
  -2   3  12      165.33      -32.46    205.59 o 
  -1   3  12        1.10      -82.24    151.49 o 
   0   3  12      154.09      300.81    177.46 o 
   1   3  12      504.00      528.04    218.58 o 
   2   3  12      246.30      370.06    201.26 o 
   3   3  12      316.73      357.08    149.32 o 
   4   3  12        2.01       93.89    173.13 o 
   5   3  12      933.99      919.63    130.94 o 
   6   3  12      437.16      452.77    129.85 o 
   7   3  12        0.00       12.98    125.52 o 
   8   3  12      524.76      541.03    177.46 o 
   9   3  12      327.23      359.24    160.14 o 
  10   3  12      126.08      186.11    142.83 o 
  11   3  12       67.26      -21.64    145.00 o 
  -3   4  12        0.33     -110.37    181.79 o 
  -2   4  12       26.34      294.32    231.56 o 
  -1   4  12      226.25      116.86    175.29 o 
   0   4  12      348.38      279.17    233.72 o 
   1   4  12       66.36      110.37    207.75 o 
   2   4  12       56.32      138.50    155.82 o 
   3   4  12      550.67      634.08    181.79 o 
   4   4  12     1593.30     1378.54    220.74 o 
   5   4  12        0.04       69.27    125.52 o 
   6   4  12      607.69      557.80    114.49 o 
   7   4  12      716.52      744.45    177.46 o 
   8   4  12      472.79      469.61    162.31 o 
   9   4  12      355.58      456.63    166.64 o 
  10   4  12        7.72       51.94    160.14 o 
  11   4  12       47.69       64.92    116.86 o 
  -3   5  12       90.10       10.82    153.65 o 
  -2   5  12      193.23       71.42    218.58 o 
  -1   5  12       30.00     -108.21    149.32 o 
   0   5  12       40.42      -10.82    162.31 o 
   1   5  12      895.03      716.32    212.08 o 
   2   5  12     1025.38     1294.14    233.72 o 
   3   5  12        5.71      -10.82    134.17 o 
   4   5  12      238.50      164.47    138.50 o 
   5   5  12      359.45      449.14    113.62 o 
   6   5  12      621.07      671.71    122.27 o 
   7   5  12      454.05      608.12    196.93 o 
   8   5  12        6.01      -38.95    153.65 o 
   9   5  12      271.06      417.67    194.77 o 
  10   5  12      151.95      218.58    136.34 o 
  11   5  12        1.58       51.94    114.70 o 
  -2   6  12       51.38       23.81    164.47 o 
  -1   6  12      377.96      229.40    186.11 o 
   0   6  12      412.37      383.05    194.77 o 
   1   6  12       45.30      450.14    229.40 o 
   2   6  12       18.30       86.56    188.28 o 
   3   6  12      802.45      558.34    175.29 o 
   4   6  12      259.11      307.30    147.16 o 
   5   6  12        0.89       86.11    101.34 o 
   6   6  12        0.32        3.68    126.60 o 
   7   6  12     1169.18     1478.09    216.41 o 
   8   6  12      364.48      177.46    136.34 o 
   9   6  12        3.78       82.24    157.98 o 
  10   6  12        2.35      -28.13    112.53 o 
  11   6  12      298.01      300.81    168.80 o 
  -2   7  12       64.41       38.95    207.75 o 
  -1   7  12      157.58      -23.81    196.93 o 
   0   7  12        7.54       -8.66    190.44 o 
   1   7  12       46.72       64.92    153.65 o 
   2   7  12      107.67      119.03    190.44 o 
   3   7  12      100.09      183.95    149.32 o 
   4   7  12        9.53      -99.55    157.98 o 
   5   7  12      208.18      103.88    151.49 o 
   6   7  12      275.66      276.88    100.72 o 
   7   7  12        0.65      108.21    155.82 o 
   8   7  12       40.81      166.64    160.14 o 
   9   7  12       66.83       62.76    162.31 o 
  10   7  12      181.92      318.12    179.62 o 
  11   7  12       28.15       28.13    103.88 o 
  -1   8  12        8.66      -82.24    183.95 o 
   0   8  12      116.79      409.02    199.10 o 
   1   8  12       32.56     -101.71    186.11 o 
   2   8  12        1.14      -25.97    138.50 o 
   3   8  12        2.08       67.09    142.83 o 
   4   8  12      108.29       60.60    166.64 o 
   5   8  12       64.97       19.48    147.16 o 
   6   8  12        0.32       22.42     97.09 o 
   7   8  12       46.53      192.61    160.14 o 
   8   8  12      291.68      300.81    145.00 o 
   9   8  12       60.85      173.13    170.96 o 
  10   8  12       55.59      132.01    129.85 o 
   0   9  12        2.65       -6.49    199.10 o 
   1   9  12        3.58     -153.65    173.13 o 
   2   9  12       42.28      -28.13    136.34 o 
   3   9  12       80.90       64.92    136.34 o 
   4   9  12        1.40      -49.77    119.03 o 
   5   9  12       25.82       80.07    157.98 o 
   6   9  12      408.37      305.14    166.64 o 
   7   9  12       77.27      231.56    168.80 o 
   8   9  12        4.76       25.97    123.35 o 
   9   9  12       83.16      129.85    166.64 o 
  10   9  12      152.80      225.07    168.80 o 
   1  10  12      230.69      149.32    157.98 o 
   2  10  12      104.00      -23.81    186.11 o 
   3  10  12       19.09      -82.24    119.03 o 
   4  10  12      163.24       93.06    134.17 o 
   5  10  12      148.96       69.25    160.14 o 
   6  10  12       45.17        6.49    145.00 o 
   7  10  12        7.88       41.12    116.86 o 
   8  10  12       62.85      125.52    136.34 o 
   9  10  12      141.22      335.44    155.82 o 
   3  11  12      207.13       28.13    140.67 o 
   4  11  12       73.78     -194.77    151.49 o 
   5  11  12       22.01      114.70    134.17 o 
   6  11  12       38.12       90.89    157.98 o 
   7  11  12      170.25      264.02    168.80 o 
   1  -6  13       74.18      289.99    212.08 o 
   2  -6  13       90.51      119.74    193.69 o 
   3  -6  13      148.48       94.83     92.12 o 
   4  -6  13       45.98       61.56    104.06 o 
   5  -6  13        5.06      -63.03    108.67 o 
   0  -5  13       16.20       47.61    155.82 o 
   1  -5  13        1.72     -110.37    183.95 o 
   2  -5  13        0.61       34.63    181.79 o 
   3  -5  13       32.42       -1.25    147.16 o 
   4  -5  13       81.09      253.93    134.43 o 
   5  -5  13      291.50      163.14    130.93 o 
   6  -5  13      360.53      460.96    220.74 o 
   7  -5  13       87.13       62.76    194.77 o 
  -1  -4  13        4.37      166.64    168.80 o 
   0  -4  13       35.50       32.46    149.32 o 
   1  -4  13      163.70      264.02    201.26 o 
   2  -4  13       27.78       90.89    147.16 o 
   3  -4  13       74.97      114.94     95.22 o 
   4  -4  13      164.00      223.21    118.89 o 
   5  -4  13       12.51      137.11    110.65 o 
   6  -4  13       40.83       10.82    149.32 o 
   7  -4  13       34.64      170.96    214.25 o 
   8  -4  13       65.80      129.85    168.80 o 
  -1  -3  13      369.95      268.35    186.11 o 
   0  -3  13       69.60      123.35    166.64 o 
   1  -3  13       37.08      119.03    153.65 o 
   2  -3  13      121.49       34.63    181.79 o 
   3  -3  13       98.69       78.11    100.03 o 
   4  -3  13       13.63       54.54    114.49 o 
   5  -3  13       14.44      -10.64    100.50 o 
   6  -3  13      186.83      149.32    162.31 o 
   7  -3  13      782.79      612.44    190.44 o 
   8  -3  13       80.01      121.19    140.67 o 
  -2  -2  13      112.56      151.49    190.44 o 
  -1  -2  13        9.77     -114.70    164.47 o 
   0  -2  13       39.54       30.30    168.80 o 
   1  -2  13      168.63      127.68    170.96 o 
   2  -2  13      135.57      -38.95    147.16 o 
   3  -2  13        9.89       97.39    147.16 o 
   4  -2  13      144.07      203.50    126.76 o 
   5  -2  13      726.27      652.95    123.01 o 
   6  -2  13      275.42      322.45    183.95 o 
   7  -2  13       50.46      255.37    196.93 o 
   8  -2  13      291.10      434.99    214.25 o 
   9  -2  13      102.28       36.79    140.67 o 
  -2  -1  13      113.41       47.61    225.07 o 
  -1  -1  13      253.62       41.12    179.62 o 
   0  -1  13      220.99      326.78    192.61 o 
   1  -1  13        0.29      -73.58    199.10 o 
   2  -1  13      197.56      116.86    199.10 o 
   3  -1  13      711.66      856.99    203.43 o 
   4  -1  13      569.41      475.83    115.36 o 
   5  -1  13      225.24      247.44    107.62 o 
   6  -1  13      319.06      396.03    196.93 o 
   7  -1  13      161.19      216.41    160.14 o 
   8  -1  13      460.25      595.13    192.61 o 
   9  -1  13        3.96      -82.24    162.31 o 
  10  -1  13      228.97      374.39    164.47 o 
  -2   0  13       72.12       93.06    188.28 o 
  -1   0  13       44.42      -58.43    173.13 o 
   0   0  13      259.20      119.03    177.46 o 
   1   0  13      463.66      489.09    205.59 o 
   2   0  13      232.72      859.15    222.90 o 
   3   0  13       62.88       17.31    142.83 o 
   4   0  13      382.01      325.35    105.29 o 
   5   0  13     1208.69     1071.75    154.53 o 
   6   0  13      323.10      364.76    120.59 o 
   7   0  13       12.61       60.60    140.67 o 
   8   0  13      194.76      419.84    173.13 o 
  10   0  13      206.84      166.64    147.16 o 
  -2   1  13       50.59       17.31    170.96 o 
  -1   1  13       37.12      -32.46    175.29 o 
   0   1  13      161.02      103.88    177.46 o 
   1   1  13       52.08        2.16    162.31 o 
   2   1  13      374.84      878.63    227.23 o 
   3   1  13      397.91      532.37    218.58 o 
   4   1  13      401.30      378.72    160.14 o 
   5   1  13       61.16       88.96    112.74 o 
   6   1  13      208.97      183.62    115.16 o 
   7   1  13      441.81      417.67    179.62 o 
   8   1  13      116.66      292.16    201.26 o 
   9   1  13        1.62      -58.43    134.17 o 
  10   1  13       58.97       97.39    138.50 o 
  -2   2  13       43.43        2.16    166.64 o 
  -1   2  13       45.83       49.77    214.25 o 
   0   2  13      109.16       95.22    168.80 o 
   1   2  13      559.46      603.79    235.89 o 
   2   2  13      309.27      978.18    218.58 o 
   3   2  13      145.53      108.21    179.62 o 
   4   2  13        3.51        4.33    129.85 o 
   5   2  13        0.69       79.50     86.86 o 
   6   2  13       26.09       61.19    109.21 o 
   7   2  13        8.38      129.85    134.17 o 
   8   2  13      157.47      123.35    170.96 o 
   9   2  13      257.51      491.25    201.26 o 
  10   2  13      360.72      370.06    181.79 o 
  -2   3  13        0.73      -80.07    203.43 o 
  -1   3  13      147.30      157.98    179.62 o 
   0   3  13      391.07      467.45    199.10 o 
   1   3  13      122.20      253.20    177.46 o 
   2   3  13        1.56      344.09    207.75 o 
   3   3  13        5.50      -30.30    136.34 o 
   4   3  13       56.37       15.15    127.68 o 
   5   3  13        6.62       -1.81     98.20 o 
   6   3  13       47.32      -25.70     99.43 o 
   7   3  13      217.18      302.98    153.65 o 
   8   3  13      471.03      616.77    183.95 o 
   9   3  13       25.17      -62.76    132.01 o 
  10   3  13       26.38       23.81    134.17 o 
  11   3  13       39.93       25.97    121.19 o 
  -2   4  13      113.95       19.48    157.98 o 
  -1   4  13      140.96      166.64    175.29 o 
   0   4  13       15.62       -2.16    151.49 o 
   1   4  13        0.80      -30.30    149.32 o 
   2   4  13      154.09      -17.31    188.28 o 
   3   4  13      918.14      724.98    188.28 o 
   4   4  13        3.09     -103.88    153.65 o 
   5   4  13      176.70       93.06    155.82 o 
   6   4  13      427.29      446.28    104.61 o 
   7   4  13      180.02      348.42    149.32 o 
   8   4  13       43.43      114.70    136.34 o 
   9   4  13        3.00      -95.22    155.82 o 
  10   4  13      104.28      183.95    142.83 o 
  11   4  13      118.39       97.39    125.52 o 
  -1   5  13        2.18     -101.71    160.14 o 
   0   5  13      158.79       86.56    175.29 o 
   1   5  13      249.51      103.88    170.96 o 
   2   5  13      167.32      112.53    166.64 o 
   3   5  13       56.21       71.42    149.32 o 
   4   5  13      349.56      142.83    142.83 o 
   5   5  13      235.73      110.37    132.01 o 
   6   5  13       20.38       88.10     91.23 o 
   7   5  13      115.79      292.16    166.64 o 
   8   5  13      230.92      471.78    186.11 o 
   9   5  13      251.85      220.74    170.96 o 
  10   5  13       50.43      -97.39    134.17 o 
  -1   6  13      237.75        6.49    168.80 o 
   0   6  13       55.47        8.66    162.31 o 
   1   6  13      102.12      -93.06    151.49 o 
   2   6  13      305.94       60.60    162.31 o 
   3   6  13      292.53      331.11    170.96 o 
   4   6  13        2.63        0.00    136.34 o 
   5   6  13       21.27      -21.64    123.35 o 
   6   6  13      152.32      228.04     96.43 o 
   7   6  13      914.82     1179.44    229.40 o 
   8   6  13      107.64      246.71    140.67 o 
   9   6  13       79.62      123.35    132.01 o 
  10   6  13      165.73      207.75    168.80 o 
   0   7  13      127.32      -71.42    207.75 o 
   1   7  13      164.94      361.41    194.77 o 
   2   7  13       30.98       21.64    153.65 o 
   3   7  13      189.43      225.07    155.82 o 
   4   7  13      311.89      406.85    162.31 o 
   5   7  13      696.45      571.33    166.64 o 
   6   7  13      191.05      173.13    134.17 o 
   7   7  13       64.41      292.16    162.31 o 
   8   7  13      107.94      244.54    136.34 o 
   9   7  13      286.45      289.99    179.62 o 
  10   7  13       41.61       43.28    121.19 o 
   1   8  13        0.91      -28.13    138.50 o 
   2   8  13       84.33       49.77    190.44 o 
   3   8  13      129.18       69.25    181.79 o 
   4   8  13       95.51       -4.33    125.52 o 
   5   8  13        2.23       90.89    129.85 o 
   6   8  13       77.84       10.82    147.16 o 
   7   8  13       32.32      157.98    160.14 o 
   8   8  13       19.95      108.21    160.14 o 
   9   8  13       23.44      348.42    186.11 o 
   2   9  13       40.61     -196.93    177.46 o 
   3   9  13        4.79     -114.70    168.80 o 
   4   9  13       22.56       47.61    129.85 o 
   5   9  13      146.25        0.00    164.47 o 
   6   9  13      162.26      123.35    151.49 o 
   8   9  13       42.52       67.09    114.70 o 
   3  10  13      141.96      -86.56    121.19 o 
   4  10  13      194.17       30.30    132.01 o 
   5  10  13       87.00     -112.53    149.32 o 
   6  10  13        3.35      -49.77    142.83 o 
   2  -4  14      102.03       71.42    190.44 o 
   3  -4  14       71.40      -34.63    157.98 o 
   4  -4  14       43.17       54.54    104.44 o 
   5  -4  14       24.05      104.14    105.69 o 
   6  -4  14      491.73      348.42    229.40 o 
   1  -3  14      127.78      164.47    162.31 o 
   2  -3  14       61.01       58.43    179.62 o 
   3  -3  14        0.01      149.32    145.00 o 
   4  -3  14      120.55      190.23    124.48 o 
   5  -3  14      134.68      153.64     97.21 o 
   6  -3  14       28.67      -75.74    214.25 o 
   7  -3  14       38.63      134.17    192.61 o 
   0  -2  14       76.49       69.25    220.74 o 
   1  -2  14       21.73      -69.25    142.83 o 
   2  -2  14       14.84       17.31    145.00 o 
   3  -2  14      141.31      196.93    155.82 o 
   4  -2  14      354.14      324.62    155.82 o 
   5  -2  14      412.90      404.35    115.39 o 
   6  -2  14       38.31        4.33    125.52 o 
   7  -2  14       21.52      103.88    177.46 o 
   8  -2  14      110.10      162.31    149.32 o 
   0  -1  14       15.73       43.28    218.58 o 
   1  -1  14       84.87       62.76    155.82 o 
   2  -1  14      194.72      238.05    168.80 o 
   3  -1  14      374.45      339.77    207.75 o 
   4  -1  14       13.62      108.21    179.62 o 
   5  -1  14      218.91       89.22    110.94 o 
   6  -1  14       96.32       95.22    134.17 o 
   7  -1  14       25.18      153.65    151.49 o 
   8  -1  14       25.87       43.28    183.95 o 
   9  -1  14      195.60      157.98    142.83 o 
  -1   0  14       29.88      207.75    199.10 o 
   0   0  14      403.20      125.52    181.79 o 
   1   0  14      101.11       71.42    166.64 o 
   2   0  14        2.68      -28.13    194.77 o 
   3   0  14      340.54      127.68    153.65 o 
   4   0  14      506.13      815.87    227.23 o 
   5   0  14      172.34       99.95     92.87 o 
   6   0  14        7.13       23.81    164.47 o 
   7   0  14      111.66      -12.98    173.13 o 
   8   0  14      194.17      186.11    155.82 o 
   9   0  14      242.30      188.28    155.82 o 
  -1   1  14       42.88      142.83    179.62 o 
   0   1  14       12.82      -12.98    166.64 o 
   1   1  14      367.77      385.21    196.93 o 
   2   1  14      533.95      510.73    233.72 o 
   3   1  14      392.22      233.72    199.10 o 
   4   1  14       35.61       49.77    142.83 o 
   5   1  14      186.64      315.96    179.62 o 
   6   1  14      411.11      363.57    183.95 o 
   7   1  14      182.07      188.28    179.62 o 
   8   1  14      106.04      119.03    196.93 o 
   9   1  14      343.56      740.13    244.54 o 
  -1   2  14       22.02      134.17    218.58 o 
   0   2  14       81.08        6.49    214.25 o 
   1   2  14       94.09      121.19    166.64 o 
   2   2  14       86.01      -19.48    194.77 o 
   3   2  14       97.99       75.74    153.65 o 
   4   2  14      293.43      196.93    186.11 o 
   5   2  14       18.97      216.41    177.46 o 
   6   2  14        5.57      -64.12     93.95 o 
   7   2  14      321.44      491.25    181.79 o 
   8   2  14      350.04      415.51    181.79 o 
   9   2  14      215.40      302.98    168.80 o 
  10   2  14       85.84       71.42    155.82 o 
   0   3  14        6.38      -45.45    160.14 o 
   1   3  14       39.09     -127.68    192.61 o 
   2   3  14       74.64      121.19    203.43 o 
   3   3  14        3.29        4.33    145.00 o 
   4   3  14        2.38      -82.24    121.19 o 
   5   3  14        2.70       12.98    160.14 o 
   6   3  14      184.06      251.23    108.06 o 
   7   3  14      266.54      296.48    177.46 o 
   8   3  14      114.33       28.13    166.64 o 
   9   3  14       56.57      298.65    190.44 o 
  10   3  14      241.59      259.69    151.49 o 
   0   4  14       39.18      -97.39    147.16 o 
   1   4  14       71.10      285.66    212.08 o 
   2   4  14       60.87      149.32    160.14 o 
   3   4  14        4.99     -181.79    121.19 o 
   4   4  14      102.27       95.22    134.17 o 
   5   4  14      168.26      289.99    151.49 o 
   6   4  14      210.91      315.96    145.00 o 
   7   4  14       14.11      140.67    175.29 o 
   8   4  14      222.14      235.89    155.82 o 
   9   4  14       17.92       88.73    173.13 o 
  10   4  14       16.71       41.12    127.68 o 
   0   5  14      138.38      138.50    222.90 o 
   1   5  14       94.88       -8.66    199.10 o 
   2   5  14       34.90       36.79    149.32 o 
   3   5  14      364.67      504.24    225.07 o 
   4   5  14      315.41      -12.98    127.68 o 
   5   5  14        1.01      -15.15    116.86 o 
   6   5  14      272.06      183.95    162.31 o 
   7   5  14      126.43      179.62    132.01 o 
   8   5  14      203.19      415.51    160.14 o 
   9   5  14      137.28      173.13    153.65 o 
   1   6  14      132.26       25.97    207.75 o 
   2   6  14      133.59      -17.31    153.65 o 
   3   6  14        8.50      -38.95    179.62 o 
   4   6  14      110.75      151.49    194.77 o 
   5   6  14      339.54      328.95    162.31 o 
   6   6  14      341.43      188.28    168.80 o 
   7   6  14      218.55      365.73    175.29 o 
   8   6  14        6.82      175.29    164.47 o 
   9   6  14       86.71      119.03    127.68 o 
   2   7  14       33.33       43.28    153.65 o 
   3   7  14      214.04       64.92    194.77 o 
   4   7  14      158.82      183.95    155.82 o 
   5   7  14      230.90      -99.55    160.14 o 
   6   7  14       10.35      -30.30    160.14 o 
   8   7  14       98.04      186.11    168.80 o 
   9   7  14       32.86      231.56    177.46 o 
   3   8  14       16.21       54.10    149.32 o 
   4   8  14        6.94      -51.94    164.47 o 
   5   8  14      144.44       60.60    168.80 o 
   6   8  14      200.99      -90.89    114.70 o 
   8   8  14        5.04       10.82    110.37 o 
   4   9  14       38.24      -21.64    125.52 o 
   5   9  14       23.76     5656.99    419.84 o 
   6   9  14        7.95       -4.33    155.82 o 
   3  -2  15       71.29      138.50    147.16 o 
   5  -2  15        0.71      -34.63    153.65 o 
   6  -2  15       22.99       17.31    201.26 o 
   2  -1  15       50.88      -32.46    192.61 o 
   3  -1  15       47.14       67.09    145.00 o 
   4  -1  15       79.56      160.14    177.46 o 
   5  -1  15      241.81      149.32    136.34 o 
   6  -1  15       28.93       56.27    129.85 o 
   7  -1  15       28.80      136.34    151.49 o 
   2   0  15      111.66      123.35    207.75 o 
   3   0  15      283.55      281.33    203.43 o 
   4   0  15       49.30        2.16    157.98 o 
   5   0  15        0.93       99.55    170.96 o 
   6   0  15      120.41      229.40    147.16 o 
   7   0  15      182.45      145.00    188.28 o 
   2   1  15      112.53      108.21    168.80 o 
   3   1  15       13.27      -21.64    188.28 o 
   4   1  15       36.28       21.64    136.34 o 
   5   1  15      285.13      426.33    181.79 o 
   7   1  15        0.81        4.33    166.64 o 
   8   1  15      217.15      140.67    151.49 o 
   1   2  15        1.67      101.71    175.29 o 
   2   2  15      105.91     -155.82    138.50 o 
   3   2  15      415.23      157.98    205.59 o 
   4   2  15      244.57      199.10    151.49 o 
   5   2  15        1.32      -86.56    177.46 o 
   7   2  15      518.33      746.62    196.93 o 
   8   2  15      167.18      136.34    151.49 o 
   2   3  15       90.50       10.82    194.77 o 
   3   3  15       23.03       95.22    151.49 o 
   4   3  15       36.46       41.12    168.80 o 
   5   3  15      216.33      132.01    147.16 o 
   7   3  15       17.13       15.15    166.64 o 
   8   3  15        5.98       62.76    179.62 o 
   2   4  15        0.53      -15.15    149.32 o 
   3   4  15        2.15        6.49    188.28 o 
   4   4  15       42.16        6.49    129.85 o 
   5   4  15       39.60       43.28    132.01 o 
   6   4  15        6.33       32.46    114.70 o 
   8   4  15      158.97      398.20    194.77 o 
   2   5  15       95.71      103.88    160.14 o 
   3   5  15       72.64      -10.82    132.01 o 
   4   5  15        3.57     -101.71    149.32 o 
   5   5  15       79.88      101.71    132.01 o 
   6   5  15      167.38      145.00    166.64 o 
   8   5  15        0.40       56.27    136.34 o 
   3   6  15       97.02     -101.71    138.50 o 
   4   6  15      186.69       30.30    147.16 o 
   5   6  15       84.60      -36.79    166.64 o 
   6   6  15       68.08        4.33    121.19 o 
   5   7  15        4.72      173.13    188.28 o 
   6   7  15      228.74      164.47    173.13 o 
                                                 
